# Supplementary material for: IL-23 stabilizes an effector Treg cell program in the tumor microenvironment
Source: Nat Immunol. 2024 Feb 14;25(3):512–24. doi: 10.1038/s41590-024-01755-7 (PMC10907296; doi:10.1038/s41590-024-01755-7)
Supplement: Supplementary file 2 — Foxp3Cre-YFP/+ (heterozygous) Il23rfl/fl female mice were inoculated i.d. with B16 tumor cells, and combined transcriptome (scRNA-seq) and protein expression analysis of sorted CD4+ T cells was performed on day 13 after inoculation. A list of subset markers for each Treg cell subset was generated with the FindAllMarkers function in Seurat. A two-sided Wilcoxon rank-sum test with a Bonferroni correction was used for multiple testing. [file 41590_2024_1755_MOESM2_ESM.xlsx]

## Sheet: Tregclustergenes
gene	p_val	avg_log2FC	pct.1	pct.2	p_val_adj	cluster
X2810417H13Rik	4.36874e-268	3.30307	0.913	0.164	1.79992e-265	Treg_prolif
Mki67	4.49184e-226	2.84122	0.886	0.189	1.85064e-223	Treg_prolif
Aurkb	2.26351e-209	2.82699	0.606	0.056	9.32565e-207	Treg_prolif
Ube2c	2.01032e-198	3.17013	0.748	0.125	8.28253e-196	Treg_prolif
Top2a	1.30275e-183	2.9848	0.786	0.174	5.36734e-181	Treg_prolif
Tyms	1.34391e-182	2.42725	0.811	0.175	5.5369e-180	Treg_prolif
Mcm2	1.16525e-161	2.16021	0.873	0.242	4.80084e-159	Treg_prolif
Ezh2	9.2198e-138	1.88138	0.837	0.267	3.79856e-135	Treg_prolif
Pcna	5.51542e-134	1.9103	0.871	0.298	2.27235e-131	Treg_prolif
Mcm4	7.15992e-125	1.84374	0.933	0.421	2.94989e-122	Treg_prolif
Tmem97	1.11729e-116	1.68064	0.648	0.145	4.60323e-114	Treg_prolif
Lgals1	1.7957e-101	0.950448	1	0.992	7.3983e-99	Treg_prolif
Pask	2.96888e-96	1.4126	0.274	0.02	1.22318e-93	Treg_prolif
Hprt	8.11885e-84	1.06824	0.967	0.667	3.34497e-81	Treg_prolif
Gapdh	9.91479e-78	0.716582	1	0.992	4.08489e-75	Treg_prolif
Rpn2	2.69762e-73	0.967206	0.967	0.605	1.11142e-70	Treg_prolif
Ybx3	5.19369e-61	1.12839	0.506	0.148	2.1398e-58	Treg_prolif
Lap3	1.69707e-50	1.12818	0.461	0.146	6.99193e-48	Treg_prolif
Myc	4.67575e-45	1.03276	0.483	0.168	1.92641e-42	Treg_prolif
Tnfrsf8	6.02893e-45	1.04731	0.539	0.202	2.48392e-42	Treg_prolif
Pdia4	5.63827e-37	0.662131	0.733	0.344	2.32297e-34	Treg_prolif
S100a10	2.93717e-36	0.48827	1	0.988	1.21012e-33	Treg_prolif
Tfrc	6.05052e-36	0.889749	0.695	0.349	2.49281e-33	Treg_prolif
Mapk1	4.14615e-31	0.574409	0.913	0.547	1.70821e-28	Treg_prolif
Lamp1	9.48729e-28	0.345024	0.737	0.363	3.90876e-25	Treg_prolif
Psen1	5.62473e-24	0.466368	0.808	0.457	2.31739e-21	Treg_prolif
Slc11a1	6.40219e-22	0.439497	0.258	0.089	2.6377e-19	Treg_prolif
Cnot2	9.31547e-21	0.33456	0.599	0.293	3.83797e-18	Treg_prolif
Kdelr1	1.05346e-20	0.351445	0.51	0.24	4.34027e-18	Treg_prolif
Atf6b	1.88966e-20	0.300194	0.47	0.218	7.7854e-18	Treg_prolif
Dnmt3a	2.22267e-20	0.378729	0.345	0.143	9.1574e-18	Treg_prolif
Ifitm2	4.98e-20	0.344731	0.539	0.272	2.05176e-17	Treg_prolif
Irf8	1.23677e-19	0.385994	0.666	0.371	5.09547e-17	Treg_prolif
Thy1	6.61482e-19	0.307101	0.996	0.963	2.7253e-16	Treg_prolif
Igkc	1.02079e-18	0.664866	0.292	0.123	4.20565e-16	Treg_prolif
Bax	3.32271e-18	0.388377	0.849	0.555	1.36896e-15	Treg_prolif
Mapk8	3.12025e-17	0.300673	0.423	0.202	1.28554e-14	Treg_prolif
Cd48	1.82896e-16	0.325811	0.98	0.833	7.53531e-14	Treg_prolif
Hk1	2.24109e-15	0.298995	0.824	0.51	9.23331e-13	Treg_prolif
Igbp1	2.8813e-13	0.270084	0.786	0.486	1.1871e-10	Treg_prolif
Il2ra	3.45016e-13	0.508592	0.935	0.712	1.42147e-10	Treg_prolif
Nfatc1	8.3926e-13	0.254579	0.719	0.431	3.45775e-10	Treg_prolif
Xbp1	3.31447e-12	0.296425	0.835	0.562	1.36556e-09	Treg_prolif
YFP.iCre-SMS	9.75447e-179	2.65051	0.849	0.228	4.01884e-176	KO Treg1
Btg1	1.94573e-49	0.677253	0.996	0.98	8.01639e-47	KO Treg1
Pdcd1	3.31777e-28	1.09347	0.726	0.553	1.36692e-25	KO Treg1
Bcl2a1a	1.02941e-19	0.554354	0.948	0.893	4.24116e-17	KO Treg1
Stat3	1.464e-17	0.705535	0.862	0.797	6.03166e-15	KO Treg1
Lrrc32	2.9466e-10	0.697489	0.578	0.477	1.214e-07	KO Treg1
Cxcr6	1.80263e-09	0.768929	0.545	0.434	7.42685e-07	KO Treg1
Itk	5.00635e-08	0.442735	0.787	0.749	2.06262e-05	KO Treg1
Ctsw	5.52571e-06	0.724287	0.466	0.396	0.00227659	KO Treg1
Tigit	1.12897e-05	0.284899	0.892	0.876	0.00465136	KO Treg1
Rora	3.12321e-05	0.655076	0.392	0.332	0.0128676	KO Treg1
Ccr8	0.000106029	0.469355	0.541	0.487	0.043684	KO Treg1
Il18rap	0.000115313	0.653994	0.366	0.305	0.0475091	KO Treg1
Tnfrsf9	0.000158025	0.251967	0.92	0.928	0.0651063	KO Treg1
Lilrb4a	0.000294299	0.618084	0.278	0.216	0.121251	KO Treg1
Cxcr4	0.000370916	0.536682	0.619	0.598	0.152817	KO Treg1
Cd4	0.000463575	0.269085	0.825	0.793	0.190993	KO Treg1
Junb	0.000571475	0.550595	0.438	0.391	0.235448	KO Treg1
Ccr7	0.000654997	1.15895	0.25	0.191	0.269859	KO Treg1
Havcr2	0.000705367	0.310883	0.612	0.579	0.290611	KO Treg1
Nt5e	0.00340186	0.545108	0.334	0.288	1	KO Treg1
Cd44	0.00511353	0.339921	0.651	0.645	1	KO Treg1
Ikzf4	0.00628583	0.365879	0.349	0.308	1	KO Treg1
Dusp2	0.00993072	0.300368	0.787	0.794	1	KO Treg1
Il10	6.36489e-56	1.66317	0.581	0.32	2.62234e-53	eTreg
Ccr5	1.00982e-36	0.692421	0.814	0.617	4.16045e-34	eTreg
Tigit	6.2853e-36	0.54832	0.938	0.849	2.58954e-33	eTreg
Lag3	1.73545e-33	1.32526	0.37	0.183	7.15007e-31	eTreg
Ccr2	7.34738e-31	0.589988	0.863	0.735	3.02712e-28	eTreg
Tnfrsf1b	7.73167e-30	0.469201	0.948	0.859	3.18545e-27	eTreg
Gzmb	7.64185e-28	0.507069	0.906	0.748	3.14844e-25	eTreg
Ctsd	6.01032e-27	0.431847	0.927	0.828	2.47625e-24	eTreg
Entpd1	7.02377e-26	0.672609	0.66	0.493	2.89379e-23	eTreg
Cd27	3.89955e-25	0.647824	0.595	0.426	1.60661e-22	eTreg
Nkg7	3.59659e-23	0.632832	0.816	0.687	1.4818e-20	eTreg
Cst7	1.22948e-21	0.567627	0.745	0.609	5.06546e-19	eTreg
Havcr2	1.10605e-19	0.543386	0.687	0.533	4.55693e-17	eTreg
Foxp3	1.44509e-19	0.403307	0.806	0.642	5.95376e-17	eTreg
Ccl3	2.0241e-19	1.15623	0.32	0.177	8.33928e-17	eTreg
Ccl4	1.90631e-17	0.901812	0.391	0.247	7.854e-15	eTreg
Ccl5	3.81201e-17	0.611289	0.819	0.726	1.57055e-14	eTreg
Lyn	4.95749e-17	0.906854	0.25	0.132	2.04249e-14	eTreg
Gimap7	1.56046e-16	0.423252	0.809	0.695	6.42911e-14	eTreg
Klrg1	5.18712e-14	0.451628	0.667	0.546	2.13709e-11	eTreg
Cd28	7.89309e-14	0.331564	0.847	0.751	3.25195e-11	eTreg
Lat2	2.73637e-13	0.532196	0.363	0.238	1.12738e-10	eTreg
Cxcr6	6.67449e-10	0.508683	0.518	0.418	2.74989e-07	eTreg
Il3ra	3.75659e-07	0.266631	0.567	0.491	0.000154771	eTreg
Il12rb2	2.11612e-06	0.483555	0.262	0.193	0.000871841	eTreg
Prdm1	3.94716e-06	0.258247	0.493	0.417	0.00162623	eTreg
Il12rb1	2.52046e-05	0.294631	0.455	0.394	0.0103843	eTreg
Cd72	0.000292914	0.275393	0.265	0.208	0.120681	eTreg
Ccr1	0.00151992	0.303433	0.304	0.255	0.626205	eTreg
Foxp3	1.33435e-29	0.667747	0.793	0.652	5.49751e-27	activated_Treg
Il1rl1	2.96509e-29	1.90403	0.315	0.158	1.22162e-26	activated_Treg
Tnfrsf25	4.34413e-28	1.65372	0.253	0.106	1.78978e-25	activated_Treg
Itgae	4.83933e-26	1.13615	0.504	0.347	1.9938e-23	activated_Treg
Ighm	5.48967e-16	1.23564	0.546	0.48	2.26174e-13	activated_Treg
Ifngr1	9.81414e-14	0.360145	0.913	0.965	4.04343e-11	activated_Treg
Il7r	3.5097e-13	0.625778	0.644	0.608	1.446e-10	activated_Treg
Cd69	8.64455e-11	0.684559	0.633	0.623	3.56155e-08	activated_Treg
Cxcr4	2.8567e-09	0.623354	0.622	0.591	1.17696e-06	activated_Treg
Nrp1	6.53498e-08	1.05515	0.331	0.268	2.69241e-05	activated_Treg
Dusp1	1.45144e-07	0.474861	0.858	0.898	5.97995e-05	activated_Treg
Tcf7	1.70415e-06	1.02078	0.323	0.27	0.00070211	activated_Treg
Irf7	2.09838e-05	0.766616	0.393	0.372	0.00864531	activated_Treg
Cxcr3	0.000113522	0.374251	0.74	0.843	0.0467709	activated_Treg
Itga4	0.000162936	0.860975	0.314	0.283	0.0671296	activated_Treg
Trat1	0.000179376	1.0042	0.276	0.242	0.0739029	activated_Treg
Stat5a	0.00839027	0.266934	0.288	0.387	1	activated_Treg
X2810417H13Rik	9.38855e-73	2.57595	0.99	0.255	3.86808e-70	KO_Treg2
Tyms	9.71748e-72	2.38544	0.99	0.248	4.0036e-69	KO_Treg2
Aurkb	1.37427e-61	1.9293	0.723	0.121	5.66197e-59	KO_Treg2
Pcna	2.25249e-52	2.13383	1	0.365	9.28028e-50	KO_Treg2
Top2a	1.74827e-50	2.14375	0.881	0.247	7.20288e-48	KO_Treg2
Mcm2	4.5179e-49	1.88536	0.97	0.318	1.86138e-46	KO_Treg2
Mki67	4.35202e-44	1.8401	0.901	0.275	1.79303e-41	KO_Treg2
Ezh2	2.66793e-43	1.8008	0.941	0.335	1.09919e-40	KO_Treg2
Mcm4	3.08916e-41	1.80068	0.98	0.483	1.27273e-38	KO_Treg2
Tmem97	6.28321e-40	1.64032	0.762	0.204	2.58868e-37	KO_Treg2
Ybx3	2.51622e-39	1.81115	0.723	0.185	1.03668e-36	KO_Treg2
Lap3	1.59045e-37	1.50928	0.713	0.176	6.55265e-35	KO_Treg2
Tfrc	1.32705e-32	1.68985	0.911	0.384	5.46746e-30	KO_Treg2
Pask	2.40574e-32	1.3968	0.337	0.05	9.91164e-30	KO_Treg2
Hprt	6.41296e-32	1.22797	0.99	0.703	2.64214e-29	KO_Treg2
Gapdh	8.11094e-31	0.929084	1	0.993	3.34171e-28	KO_Treg2
Bcl2a1a	9.31219e-26	0.986295	1	0.898	3.83662e-23	KO_Treg2
Ube2c	1.08555e-24	1.21098	0.663	0.206	4.47245e-22	KO_Treg2
Ifitm2	7.78583e-24	1.38541	0.752	0.298	3.20776e-21	KO_Treg2
Il1r2	2.33675e-22	1.06426	0.931	0.503	9.62741e-20	KO_Treg2
Nrp1	2.11709e-19	0.626553	0.743	0.271	8.72241e-17	KO_Treg2
Rpn2	7.67248e-19	0.933442	0.98	0.65	3.16106e-16	KO_Treg2
Lgals1	1.78e-18	0.676663	1	0.993	7.33359e-16	KO_Treg2
Ier3	2.69682e-18	0.811358	0.257	0.049	1.11109e-15	KO_Treg2
YFP.iCre-SMS	4.31366e-18	0.628264	0.792	0.311	1.77723e-15	KO_Treg2
Myc	2.03685e-16	0.850642	0.564	0.204	8.39183e-14	KO_Treg2
Ccr7	2.72703e-15	1.68022	0.505	0.189	1.12354e-12	KO_Treg2
Il12rb2	4.22126e-14	0.681823	0.554	0.203	1.73916e-11	KO_Treg2
Tbx21	6.75135e-14	0.723151	0.772	0.351	2.78156e-11	KO_Treg2
Thy1	1.10656e-13	0.536614	1	0.967	4.55903e-11	KO_Treg2
Tnf	1.136e-13	0.881761	0.455	0.154	4.68032e-11	KO_Treg2
Atf6b	4.58107e-13	0.483288	0.634	0.243	1.8874e-10	KO_Treg2
Ada	9.16145e-13	0.722584	0.297	0.081	3.77452e-10	KO_Treg2
Pdcd1	2.10867e-12	0.896729	0.911	0.569	8.68773e-10	KO_Treg2
Dnmt3a	3.31517e-12	0.660904	0.465	0.164	1.36585e-09	KO_Treg2
Runx3	2.62725e-11	0.685882	0.495	0.196	1.08243e-08	KO_Treg2
Zap70	7.33304e-10	0.481176	0.99	0.826	3.02121e-07	KO_Treg2
Btla	1.51796e-09	0.567286	0.356	0.13	6.25401e-07	KO_Treg2
Cd200	1.58299e-09	0.718766	0.267	0.084	6.52194e-07	KO_Treg2
Irf8	1.82245e-09	0.493395	0.762	0.404	7.50851e-07	KO_Treg2
Cd9	9.45847e-09	0.601923	0.297	0.103	3.89689e-06	KO_Treg2
Ifng	1.12751e-08	1.83318	0.485	0.243	4.64532e-06	KO_Treg2
Kdelr1	1.5721e-08	0.452704	0.584	0.271	6.47705e-06	KO_Treg2
Nkg7	2.58846e-08	0.700751	0.97	0.721	1.06644e-05	KO_Treg2
Nfatc1	1.33736e-07	0.46384	0.832	0.463	5.50991e-05	KO_Treg2
Bax	2.72464e-07	0.478287	0.911	0.59	0.000112255	KO_Treg2
Havcr2	8.77932e-07	0.48839	0.842	0.575	0.000361708	KO_Treg2
Dusp2	7.05567e-06	0.466134	0.98	0.786	0.00290693	KO_Treg2
Ctsd	1.02173e-05	0.491916	1	0.856	0.00420951	KO_Treg2
Ccl3	0.00176095	0.903843	0.356	0.22	0.725513	KO_Treg2
