# Supplementary material for: IL-23 stabilizes an effector Treg cell program in the tumor microenvironment
Source: Nat Immunol. 2024 Feb 14;25(3):512–24. doi: 10.1038/s41590-024-01755-7 (PMC10907296; doi:10.1038/s41590-024-01755-7)
Supplement: Supplementary file 3 — List of DEGs between Treg cell subsets (adjusted P value of <0.05). A two-sided Wilcoxon rank-sum test with a Bonferroni correction was used for multiple testing. [file 41590_2024_1755_MOESM3_ESM.xlsx]

## Sheet: DEG
eTreg vs. Il23r KO Treg 1
Gene	p_val	avg_log2FC	pct.1	pct.2	p_val_adj
YFP.iCre-SMS	2.08e-128	-2.6177	0.249	0.849	8.55e-126
Foxp3	1.18e-127	2.44238	0.806	0.22	4.88e-125
Gzmb	9.57e-35	0.840672	0.906	0.621	3.94e-32
Ccr5	4.59e-34	0.969012	0.814	0.504	1.89e-31
Ccr2	5.93e-27	0.914705	0.863	0.638	2.44e-24
Il10	3.22e-25	1.27929	0.581	0.312	1.33e-22
Gimap7	7.44e-23	0.806259	0.809	0.586	3.07e-20
Mmp9	1.27e-22	1.98263	0.21	0.045	5.25e-20
Btg1	1.5e-22	-0.552066	0.995	0.996	6.16e-20
Klrg1	3.02e-20	0.94407	0.667	0.433	1.24e-17
Cd27	5.1e-18	0.824	0.595	0.362	2.1e-15
Igkc	1.81e-15	1.99288	0.127	0.024	7.47e-13
Pdcd1	6.24e-15	-1.03171	0.584	0.726	2.57e-12
Tnfrsf13b	3.02e-14	0.787263	0.394	0.2	1.24e-11
Entpd1	3.76e-13	0.648376	0.66	0.468	1.55e-10
Lag3	7.6e-13	1.00266	0.37	0.196	3.13e-10
Sell	1.1e-12	0.716062	0.469	0.282	4.52e-10
Cxcr3	2.09e-12	0.490867	0.869	0.739	8.63e-10
Cst7	2.54e-12	0.534937	0.745	0.562	1.05e-09
Nrp1	6.13e-11	-1.48798	0.181	0.317	2.52e-08
Ccl5	2.44e-10	0.638059	0.819	0.698	1.01e-07
Ccr7	7.86e-10	-2.07225	0.125	0.25	3.24e-07
Lyn	2.39e-09	0.807103	0.25	0.119	9.85e-07
Itgae	4.47e-09	0.760127	0.413	0.254	1.84e-06
Tnfrsf1b	1.91e-08	0.33157	0.948	0.871	7.86e-06
Ighm	2.76e-08	0.81168	0.471	0.325	1.14e-05
Prdm1	5.32e-08	0.460938	0.493	0.332	2.19e-05
Tspan32	9.02e-08	0.347038	0.641	0.478	3.72e-05
Ccl3	2.16e-07	0.650671	0.32	0.183	8.91e-05
Il3ra	3.96e-07	0.346263	0.567	0.416	0.000163315
Cd28	7.93e-07	0.278527	0.847	0.735	0.000326557
Il18rap	1.19e-06	-0.942386	0.264	0.366	0.000489844
Bcl2a1a	1.45e-06	-0.505324	0.936	0.948	0.000596106
Ccl4	1.53e-06	0.342646	0.391	0.252	0.000629151
Junb	3.3e-06	-0.839098	0.34	0.438	0.00135775
Cxcr4	3.89e-06	-0.839483	0.545	0.619	0.0016044
Stat3	5.73e-06	-0.669146	0.84	0.862	0.00235986
Il12rb1	2.8e-05	0.328673	0.455	0.328	0.0115295
Nfkb1	4.15e-05	-0.473219	0.661	0.728	0.0170932
Stat5a	5.65e-05	-0.838124	0.288	0.362	0.0232577
Ikzf4	5.73e-05	-0.587531	0.261	0.349	0.0235877
Il1rl1	5.81e-05	-1.23527	0.109	0.181	0.023942
Tlr1	8.86e-05	0.314923	0.363	0.244	0.0365116
Stat1	9.42e-05	0.270813	0.676	0.567	0.0388201
Treg proliferating vs Il23r KO Treg 2
Gene	p_val	avg_log2FC	pct.1	pct.2	p_val_adj
Foxp3	1.45e-58	3.54228	0.882	0.149	5.97e-56
YFP.iCre-SMS	1.12e-26	-2.40059	0.18	0.792	4.61e-24
Bcl2a1a	8.88e-26	-0.812452	0.993	1	3.66e-23
Ccr2	8.53e-17	2.00872	0.817	0.535	3.51e-14
Nrp1	7.76e-16	-1.54632	0.296	0.743	3.2e-13
Klrg1	2.01e-15	1.8183	0.751	0.396	8.26e-13
Igkc	2.5e-14	2.66978	0.292	0.069	1.03e-11
H2.K1	4.69e-13	0.351427	1	1	1.93e-10
Tyms	5.65e-13	-0.50917	0.811	0.99	2.33e-10
Ighm	2.75e-12	1.83455	0.679	0.396	1.13e-09
Il1r2	1.15e-11	-0.811905	0.766	0.931	4.76e-09
Pcna	1.46e-11	-0.577364	0.871	1	6e-09
Itgae	3.16e-11	2.00822	0.352	0.129	1.3e-08
Tfrc	8.54e-11	-0.871681	0.695	0.911	3.52e-08
Ccr5	1.99e-10	1.17068	0.857	0.614	8.19e-08
Pdcd1	1.69e-09	-1.01867	0.733	0.911	6.98e-07
Dusp2	2.44e-09	-0.861389	0.866	0.98	1.01e-06
Il2rb	3.18e-08	-0.404094	0.993	1	1.31e-05
Gzmb	3.47e-08	0.8631	0.904	0.673	1.43e-05
Stat4	4.77e-08	-0.64245	0.641	0.861	1.96e-05
Ifitm2	2.14e-07	-1.0208	0.539	0.752	8.8e-05
Arl4c	3.09e-07	1.10263	0.659	0.465	0.000127321
Cd4	9.45e-07	-0.371843	0.92	0.98	0.000389505
Zap70	1.59e-06	-0.362622	0.971	0.99	0.000655607
Itk	1.64e-06	-0.583826	0.844	0.941	0.00067742
Stat3	1.69e-06	-0.636067	0.906	0.96	0.000694252
Il12rb2	2.24e-06	-0.944807	0.287	0.554	0.000924032
Slc11a1	2.7e-06	1.05228	0.258	0.109	0.00111195
Cxcr3	3.07e-06	0.954449	0.898	0.832	0.00126627
Tbx21	3.4e-06	-0.60781	0.55	0.772	0.00140246
Anxa5	4.61e-06	-0.308183	0.862	0.98	0.00190082
Junb	4.79e-06	-0.792848	0.537	0.752	0.00197271
Gapdh	5.53e-06	-0.305264	1	1	0.00227671
Ctsd	5.78e-06	-0.54851	0.969	1	0.00238085
Sell	6.18e-06	1.27922	0.624	0.465	0.00254774
Nkg7	6.77e-06	-0.681824	0.835	0.97	0.00278958
Tnfrsf13b	1.06e-05	0.764499	0.592	0.386	0.00436379
Gimap7	1.1e-05	0.771496	0.886	0.792	0.00451929
Ccr7	1.34e-05	-2.08947	0.287	0.505	0.00553106
X2810417H13Rik	1.6e-05	-0.29346	0.913	0.99	0.00658569
Ybx3	1.67e-05	-0.805766	0.506	0.723	0.00689087
Mcm4	2.19e-05	-0.325366	0.933	0.98	0.00902906
Thy1	2.3e-05	-0.259258	0.996	1	0.00945953
Lap3	2.46e-05	-0.535159	0.461	0.713	0.0101261
Cd72	3.02e-05	0.891665	0.321	0.158	0.0124629
Rora	3.57e-05	-0.511325	0.419	0.663	0.0147127
Il18rap	4.47e-05	-0.67914	0.361	0.614	0.0184247
Hprt	4.77e-05	-0.320959	0.967	0.99	0.0196533
Ifng	6.94e-05	-2.12468	0.296	0.485	0.0285779
Rgs1	7.84e-05	0.568367	0.984	0.931	0.0322988
Stat6	8.38e-05	-0.373166	0.675	0.861	0.034522
Dpp4	0.000111258	-0.8773	0.167	0.376	0.0458381
eTreg& aTreg vs. Il23r KO Treg 1
Gene	p_val	avg_log2FC	pct.1	pct.2	p_val_adj
X2810417H13Rik	9.53e-73	-4.44029	0.132	0.99	3.93e-70
Pcna	5.61e-69	-2.85675	0.258	1	2.31e-66
Tyms	3.71e-68	-3.40713	0.138	0.99	1.53e-65
Bcl2a1a	4.29e-65	-1.19247	0.862	1	1.77e-62
Mcm4	8.04e-61	-2.3568	0.407	0.98	3.31e-58
Hprt	6.24e-60	-1.49277	0.653	0.99	2.57e-57
Mcm2	1.12e-55	-2.71353	0.208	0.97	4.6e-53
Foxp3	2.9e-54	4.01759	0.8	0.149	1.19e-51
Ezh2	1.15e-45	-2.40572	0.241	0.941	4.73e-43
Gapdh	2.1e-43	-1.12152	0.99	1	8.64e-41
Rpn2	3.14e-43	-1.20367	0.58	0.98	1.29e-40
Mki67	3.32e-38	-2.99146	0.164	0.901	1.37e-35
Top2a	1.17e-35	-3.50221	0.148	0.881	4.8e-33
Itgae	1.61e-34	3.51142	0.457	0.129	6.65e-32
Tfrc	9.23e-34	-2.09961	0.301	0.911	3.8e-31
Il1r2	7.53e-32	-1.27752	0.437	0.931	3.1e-29
Lgals1	8.73e-32	-0.868044	0.993	1	3.6e-29
H2.K1	2.73e-31	0.645151	1	1	1.12e-28
Zap70	1.91e-30	-0.539487	0.792	0.99	7.88e-28
Thy1	4.84e-30	-0.631504	0.96	1	2e-27
Anxa5	2.62e-28	-0.446127	0.576	0.98	1.08e-25
Cd48	1.87e-26	-0.373226	0.83	1	7.72e-24
Tmem97	2.72e-25	-2.24937	0.11	0.762	1.12e-22
Aurkb	4.01e-25	-3.13623	0.028	0.723	1.65e-22
Ccr2	2.11e-24	2.67293	0.816	0.535	8.69e-22
YFP.iCre-SMS	7.75e-24	-1.46662	0.209	0.792	3.19e-21
Ybx3	1.67e-21	-2.25684	0.114	0.723	6.86e-19
Pdcd1	8.55e-21	-1.20751	0.49	0.911	3.52e-18
Lap3	1.98e-20	-1.8474	0.117	0.713	8.15e-18
Il2rb	3.14e-19	-0.383211	0.93	1	1.29e-16
Ifitm2	4.15e-19	-1.62604	0.23	0.752	1.71e-16
Nfkb1	4.39e-18	-0.409306	0.639	0.95	1.81e-15
Bax	5.44e-18	-0.578971	0.532	0.911	2.24e-15
Itgb2	1.86e-17	-0.392995	0.874	0.99	7.66e-15
Ube2c	2.22e-17	-2.46591	0.108	0.663	9.17e-15
Hk1	3.17e-17	-0.417588	0.493	0.901	1.3e-14
Ctsd	9.36e-16	-0.504122	0.833	1	3.86e-13
Tbx21	2.62e-15	-0.813164	0.306	0.772	1.08e-12
Nkg7	7.49e-15	-0.756684	0.689	0.97	3.08e-12
Stat6	9.02e-15	-0.342231	0.414	0.861	3.71e-12
Il7r	1.22e-14	2.07962	0.65	0.436	5.02e-12
Nrp1	1.71e-14	-0.597247	0.254	0.743	7.06e-12
Mapk1	2.49e-14	-0.540323	0.53	0.881	1.03e-11
Psen1	3.15e-14	-0.331205	0.44	0.861	1.3e-11
Pdia4	5.62e-13	-0.53076	0.332	0.772	2.31e-10
Nfatc1	5.64e-13	-0.554216	0.406	0.832	2.32e-10
Dusp2	7.01e-13	-0.455854	0.766	0.98	2.89e-10
Irf8	1.29e-12	-0.656642	0.34	0.762	5.34e-10
Xbp1	2.51e-12	-0.408166	0.539	0.891	1.04e-09
Klrg1	7.8e-12	1.84359	0.596	0.396	3.21e-09
Myc	1.93e-11	-1.23174	0.142	0.564	7.93e-09
Havcr2	2.31e-11	-0.557379	0.518	0.842	9.52e-09
Stat3	2.36e-11	-0.376251	0.762	0.96	9.71e-09
Junb	4.07e-11	-0.500199	0.337	0.752	1.68e-08
Atf6b	5.56e-11	-0.549808	0.203	0.634	2.29e-08
Glg1	2.01e-10	-0.329259	0.24	0.663	8.26e-08
Stat5a	2.09e-09	-0.468168	0.288	0.683	8.62e-07
Pask	2.18e-09	-1.77635	0.007	0.337	8.99e-07
Ighm	3.89e-09	2.29643	0.508	0.396	1.6e-06
Mmp9	4.38e-09	2.01249	0.143	0.05	1.81e-06
Il12rb2	4.66e-09	-0.725992	0.179	0.554	1.92e-06
Ccr7	7.6e-09	-1.98547	0.151	0.505	3.13e-06
Ccr8	1.84e-08	-0.337835	0.429	0.762	7.59e-06
Mapk8	2.08e-08	-0.542786	0.18	0.554	8.56e-06
Kdelr1	3.41e-08	-0.495721	0.23	0.584	1.41e-05
Dnmt3a	6.22e-08	-0.79919	0.122	0.465	2.56e-05
Il10	1.04e-07	1.50048	0.426	0.297	4.28e-05
Runx3	2.27e-07	-0.659015	0.171	0.495	9.34e-05
Gzmb	3.52e-07	1.00512	0.828	0.673	0.000145099
Igkc	4.65e-07	2.31162	0.15	0.069	0.000191776
Tnf	7.01e-07	-0.821019	0.136	0.455	0.000288901
Cnot2	7.04e-07	-0.269476	0.274	0.614	0.000289869
Ccr5	1.48e-06	1.35276	0.689	0.614	0.000609976
Ifngr1	2.24e-06	0.901493	0.937	0.97	0.000921
Cxcr3	3.34e-06	1.32095	0.806	0.832	0.00137591
Ada	4.02e-06	-0.86476	0.051	0.297	0.00165434
Ifng	6.57e-06	-1.79526	0.228	0.485	0.0027074
Ier3	8.27e-06	-0.954794	0.034	0.257	0.00340654
Btla	1.58e-05	-0.660838	0.108	0.356	0.0065065
Lamp3	1.59e-05	-0.956385	0.014	0.208	0.00653818
Tlr1	2.02e-05	1.45551	0.345	0.277	0.00832091
Irf7	3.24e-05	1.71543	0.39	0.356	0.0133403
Dpp4	3.91e-05	-0.303472	0.115	0.376	0.0161194
Tnfsf10	5.51e-05	-0.264648	0.197	0.475	0.0226935
Btg1	7.74e-05	0.649427	0.978	0.99	0.0318935
Arl4c	8.07e-05	1.43263	0.487	0.465	0.0332466
