# Supplementary material for: IL-23 stabilizes an effector Treg cell program in the tumor microenvironment
Source: Nat Immunol. 2024 Feb 14;25(3):512–24. doi: 10.1038/s41590-024-01755-7 (PMC10907296; doi:10.1038/s41590-024-01755-7)
Supplement: Supplementary file 4 — Analyses of a human pan-cancer single-cell sequencing dataset from Zheng et al.41. List of DEGs between IL23Rhigh (IL23R expression > 0) and IL23Rlow (IL23R expression = 0) Treg cells (adjusted P value of < 0.05). A two-sided Wilcoxon rank-sum test with a Bonferroni correction was used for multiple testing. [file 41590_2024_1755_MOESM4_ESM.xlsx]

## Sheet: Tabelle1
Gene	p_val	avg_log2FC	p_val_adj	Category
CD82	3.36354e-35	0.482549	3.95956e-31	N/D
RBPJ	3.55993e-34	0.440152	4.19075e-30	Transciption factor
ID2	1.55309e-31	0.375893	1.8283e-27	Transciption factor
VDR	1.73842e-31	0.938924	2.04647e-27	Effector Treg
PLAGL1	5.2471e-29	0.390643	6.17689e-25	Transciption factor
TNFRSF18	9.8843e-29	0.680355	1.16358e-24	Effector Treg
SYNGR2	1.89987e-28	0.495383	2.23652e-24	N/D
TPI1	1.77622e-27	0.32093	2.09097e-23	Metabolism
CCL20	3.38035e-27	0.398401	3.97934e-23	Secreted factor
IL1R1	5.48048e-26	0.251322	6.45162e-22	Effector Treg
PKM	2.10136e-25	0.499398	2.47373e-21	Metabolism
TNFRSF4	2.68004e-24	0.669247	3.15494e-20	Effector Treg
DNPH1	4.96556e-24	0.396406	5.84546e-20	N/D
PGAM1	8.0572e-24	0.382714	9.48494e-20	Metabolism
TNFRSF1B	9.95595e-24	0.351816	1.17201e-19	Effector Treg
ENTPD1	1.55533e-23	0.75424	1.83093e-19	Effector Treg
BCL2L1	2.42492e-23	0.579104	2.85461e-19	Transciption factor
LY75	3.97563e-23	0.413888	4.68011e-19	N/D
GNA15	5.34482e-23	0.251447	6.29192e-19	N/D
ENO1	6.71392e-23	0.346508	7.90362e-19	Metabolism
TNIP3	6.81632e-23	0.303202	8.02417e-19	Transciption factor
ASB2	7.9635e-23	0.325343	9.37463e-19	N/D
SH2D2A	1.18045e-22	0.338205	1.38962e-18	Transciption factor
LEF1	2.1143e-22	-0.403719	2.48895e-18	Transciption factor
MICAL2	3.81206e-22	0.361204	4.48755e-18	N/D
TRAF3	4.93274e-22	0.326287	5.80682e-18	Transciption factor
GAPDH	1.04908e-21	0.374601	1.23498e-17	Metabolism
PDIA6	1.12018e-21	0.345098	1.31868e-17	N/D
FKBP1A	1.23681e-21	0.282971	1.45597e-17	N/D
PTPN7	2.76692e-21	0.264307	3.25722e-17	Transciption factor
RELB	2.80172e-21	0.408909	3.29818e-17	Transciption factor
MAP1LC3A	3.09452e-21	0.617018	3.64286e-17	N/D
RANBP1	4.83947e-21	0.349995	5.69703e-17	N/D
EFHD2	5.18818e-21	0.312064	6.10753e-17	N/D
SDF4	6.37583e-21	0.294686	7.50563e-17	N/D
APOBEC3G	1.02387e-20	0.310919	1.2053e-16	N/D
PTMS	1.1922e-20	0.455509	1.40345e-16	N/D
FAM102A	1.29416e-20	-0.283347	1.52348e-16	N/D
BATF	2.79698e-20	0.275586	3.2926e-16	Transciption factor
TNFRSF8	2.9604e-20	6.0365	3.48499e-16	Effector Treg
SDC4	3.01905e-20	0.70269	3.55402e-16	N/D
FAH	3.78465e-20	0.363186	4.45529e-16	N/D
HSPB1	4.51318e-20	0.354171	5.31291e-16	N/D
TYMP	4.69232e-20	0.37159	5.52379e-16	N/D
CISD3	8.45174e-20	0.304507	9.94939e-16	N/D
ANXA6	8.53835e-20	0.336357	1.00513e-15	N/D
CDK6	9.66598e-20	0.264426	1.13788e-15	Transciption factor
APOBEC3C	1.08603e-19	0.262564	1.27848e-15	N/D
NDFIP2	1.14513e-19	0.253488	1.34805e-15	Transciption factor
S1PR1	1.57019e-19	-0.257952	1.84843e-15	Trafficking
PRDX5	1.67691e-19	0.293882	1.97406e-15	Metabolism
SEC14L1	1.74335e-19	0.299059	2.05227e-15	N/D
TNFRSF9	1.83252e-19	0.643895	2.15724e-15	Effector Treg
NME1	2.56565e-19	0.468841	3.02028e-15	Transciption factor
KLF2	5.58631e-19	-0.416573	6.57621e-15	Transciption factor
LAG3	6.55721e-19	0.579599	7.71915e-15	Effector Treg
CCND2	7.76166e-19	0.309894	9.13702e-15	Effector Treg
KCNN4	8.56862e-19	0.34275	1.0087e-14	N/D
ZNRF1	8.72903e-19	0.266905	1.02758e-14	N/D
PPIL1	1.04714e-18	0.253971	1.2327e-14	N/D
GGT1	1.18186e-18	0.310402	1.39129e-14	N/D
NINJ1	1.25926e-18	0.417496	1.4824e-14	N/D
IL1R2	1.62419e-18	0.463976	1.91199e-14	Effector Treg
GCNT1	1.95505e-18	0.564278	2.30149e-14	N/D
CD80	2.77895e-18	0.93083	3.27138e-14	N/D
FURIN	3.62028e-18	0.255465	4.2618e-14	Effector Treg
PTPRJ	3.71581e-18	-0.581102	4.37425e-14	N/D
LGALS3	3.94812e-18	0.273424	4.64772e-14	N/D
CTNNB1	5.02628e-18	0.275327	5.91693e-14	Transciption factor
CTNNA1	5.3485e-18	0.403773	6.29626e-14	N/D
ATOX1	5.59346e-18	0.285982	6.58462e-14	Metabolism
GPX1	5.93704e-18	0.254774	6.98909e-14	Metabolism
GALM	7.59252e-18	0.27934	8.93791e-14	Metabolism
VDAC1	1.13563e-17	0.283899	1.33687e-13	N/D
HSP90B1	1.145e-17	0.263904	1.34789e-13	Transciption factor
LDHA	1.19817e-17	0.284315	1.41049e-13	Metabolism
STX11	1.28106e-17	0.250728	1.50806e-13	N/D
MYL6	1.58093e-17	0.2686	1.86107e-13	N/D
PFN1	2.01379e-17	0.323494	2.37063e-13	N/D
RASGRP2	2.31268e-17	-0.250821	2.72248e-13	N/D
HAVCR2	2.78269e-17	0.440285	3.27578e-13	Effector Treg
PARK7	2.87921e-17	0.251345	3.3894e-13	Metabolism
HDAC7	3.76819e-17	0.252345	4.43591e-13	Transciption factor
ATP5G3	3.77253e-17	0.263264	4.44102e-13	Metabolism
GRINA	3.99899e-17	0.420127	4.70761e-13	N/D
ICAM1	5.63568e-17	0.253754	6.63432e-13	Trafficking
EPAS1	7.2537e-17	0.300825	8.53906e-13	Transciption factor
CXCR4	7.86301e-17	-0.35919	9.25633e-13	Trafficking
LAYN	8.78204e-17	0.58636	1.03382e-12	Effector Treg
CXCR6	1.77294e-16	0.263656	2.0871e-12	Trafficking
CD7	1.95334e-16	0.292796	2.29947e-12	N/D
ANKRD10	2.17854e-16	0.279012	2.56458e-12	N/D
HYOU1	2.42062e-16	0.292214	2.84955e-12	Metabolism
SLC27A2	2.47757e-16	0.272987	2.91659e-12	Metabolism
CSF1	2.93196e-16	0.261988	3.4515e-12	Secreted factor
IL21R	4.18762e-16	0.380539	4.92967e-12	N/D
ZBTB32	4.64966e-16	1.24374	5.47357e-12	Transciption factor
TNIP2	6.04008e-16	0.339347	7.11038e-12	Transciption factor
ATP1B1	6.18943e-16	0.259613	7.2862e-12	N/D
ZFP36L2	8.00266e-16	-0.331823	9.42073e-12	Transciption factor
CTLA4	1.15354e-15	0.253731	1.35794e-11	Effector Treg
ATP5G1	1.78357e-15	0.297319	2.09962e-11	Metabolism
DYNC1I2	3.47377e-15	0.30588	4.08933e-11	N/D
ACTB	4.65701e-15	0.318188	5.48223e-11	N/D
LTA	4.66508e-15	0.291013	5.49174e-11	Secreted factor
COX17	5.50193e-15	0.255673	6.47687e-11	Metabolism
MAP2K3	8.07898e-15	0.312151	9.51057e-11	Transciption factor
MTHFD1	8.38334e-15	0.320178	9.86887e-11	N/D
MAST4	9.04618e-15	0.326712	1.06492e-10	N/D
LRRC61	9.93814e-15	0.330774	1.16992e-10	N/D
INPP1	1.05504e-14	0.41219	1.24199e-10	N/D
FBRS	1.52033e-14	0.2507	1.78973e-10	Secreted factor
ZNF282	2.03144e-14	0.34255	2.39141e-10	N/D
NFKB2	2.0822e-14	0.439222	2.45116e-10	Transciption factor
SERPINE2	2.53761e-14	0.302038	2.98727e-10	N/D
CFLAR	2.74178e-14	0.298507	3.22763e-10	Transciption factor
CST7	3.15658e-14	0.281905	3.71593e-10	N/D
ZC3H12D	3.34752e-14	0.397666	3.9407e-10	N/D
ACOX3	3.40181e-14	0.31974	4.00461e-10	Metabolism
PTP4A3	3.56714e-14	0.551627	4.19923e-10	N/D
TRIM69	4.2152e-14	0.28343	4.96214e-10	N/D
WARS	4.3075e-14	0.261682	5.07078e-10	N/D
SNX9	4.33867e-14	0.296035	5.10749e-10	N/D
TSC22D3	5.048e-14	-0.250825	5.9425e-10	N/D
REL	5.18507e-14	0.299866	6.10387e-10	Transciption factor
MAPKBP1	6.1492e-14	-0.257642	7.23883e-10	Transciption factor
RASA3	6.69684e-14	-0.265487	7.88352e-10	Transciption factor
CDKN2A	7.90812e-14	0.276243	9.30943e-10	N/D
TXN	8.03932e-14	0.263743	9.46388e-10	Metabolism
EPB41	1.18418e-13	-0.25838	1.39401e-09	N/D
TPMT	1.24679e-13	0.367698	1.46772e-09	N/D
INPP5F	1.59963e-13	0.34245	1.88308e-09	N/D
PIM3	1.82074e-13	0.304445	2.14338e-09	N/D
KLF3	2.77343e-13	-0.292333	3.26489e-09	Transciption factor
SEC11C	5.19833e-13	0.2518	6.11948e-09	N/D
LAIR2	6.45291e-13	0.274602	7.59637e-09	N/D
COL9A2	7.79354e-13	0.841241	9.17456e-09	N/D
TRAF1	1.12798e-12	0.376823	1.32786e-08	Transciption factor
IL12RB2	1.1433e-12	-0.264045	1.34589e-08	Effector Treg
GADD45G	1.54289e-12	0.295412	1.81629e-08	Transciption factor
IL2RA	1.55875e-12	0.381644	1.83497e-08	Effector Treg
GRSF1	2.13818e-12	0.374454	2.51706e-08	N/D
APLP2	3.80436e-12	0.315204	4.4785e-08	N/D
MBOAT7	7.38013e-12	-0.543604	8.68789e-08	N/D
NRIP1	9.10109e-12	0.376746	1.07138e-07	N/D
MZB1	1.23297e-11	0.269368	1.45145e-07	N/D
TXNIP	1.32128e-11	-0.263165	1.55541e-07	Metabolism
CD83	1.33649e-11	0.385387	1.57332e-07	Effector Treg
APOBEC3F	1.509e-11	1.81161	1.7764e-07	N/D
FAM53B	2.71163e-11	0.373088	3.19213e-07	N/D
IZUMO4	5.53935e-11	0.443538	6.52093e-07	N/D
GPA33	7.29555e-11	-0.707759	8.58832e-07	N/D
RNF187	7.50502e-11	0.326817	8.83491e-07	N/D
TRIB1	9.83744e-11	0.260589	1.15806e-06	Transciption factor
LAPTM4B	1.01448e-10	0.28879	1.19425e-06	N/D
SELL	2.11287e-10	-0.263715	2.48727e-06	Trafficking
ZBED2	3.13544e-10	0.277648	3.69105e-06	N/D
CADM1	3.75348e-10	0.304084	4.4186e-06	N/D
CRADD	6.29802e-10	0.326619	7.41403e-06	N/D
OTUD5	6.55597e-10	0.339347	7.71769e-06	Transciption factor
FNDC3B	8.27657e-10	0.265464	9.74318e-06	N/D
BLM	1.38558e-09	0.303442	1.6311e-05	N/D
BCL3	1.40281e-09	0.319232	1.65139e-05	Transciption factor
CDK7	1.75168e-09	0.269818	2.06207e-05	N/D
SNX11	1.77501e-09	0.54716	2.08955e-05	N/D
AKAP5	1.86133e-09	0.252016	2.19115e-05	N/D
ACSL4	1.86517e-09	0.601616	2.19568e-05	Metabolism
LGALS1	1.95737e-09	0.310594	2.30422e-05	Effector Treg
ACTG2	3.10592e-09	-0.418313	3.65629e-05	N/D
ARL3	6.95418e-09	0.253591	8.18647e-05	N/D
ZC2HC1A	7.37099e-09	0.299738	8.67713e-05	N/D
LMCD1	9.33387e-09	0.47602	0.000109878	N/D
KBTBD8	1.13272e-08	0.269213	0.000133343	N/D
WBP1	1.1367e-08	-0.474099	0.000133812	N/D
SMS	1.16217e-08	0.264168	0.000136811	N/D
PPIF	1.22588e-08	-0.859578	0.000144311	N/D
PRKCD	1.23727e-08	0.29355	0.000145652	N/D
PDE4A	1.33621e-08	0.402679	0.000157299	N/D
PAICS	1.35064e-08	0.410118	0.000158998	N/D
CCDC6	1.43126e-08	0.25242	0.000168488	N/D
PLAGL2	1.74491e-08	0.286398	0.000205411	N/D
HPCAL4	2.33604e-08	-0.311348	0.000274999	N/D
GPR137	2.63022e-08	-0.68758	0.000309629	N/D
ZW10	3.77209e-08	0.330984	0.00044405	N/D
IRAK2	5.19399e-08	0.380711	0.000611436	N/D
CTSH	5.95602e-08	0.287428	0.000701143	N/D
DCTN1	9.33749e-08	0.291746	0.00109921	N/D
MREG	9.5985e-08	-0.301322	0.00112994	N/D
CHST7	1.29062e-07	0.296463	0.00151931	N/D
TLR1	1.49752e-07	-1.11209	0.00176288	N/D
SHQ1	2.50389e-07	0.863563	0.00294758	N/D
POP7	2.63957e-07	-0.436314	0.0031073	N/D
TBC1D7	2.76732e-07	0.26117	0.00325769	Metabolism
FAM173A	3.03279e-07	0.291127	0.0035702	N/D
GFI1	3.43245e-07	0.273997	0.00404068	Transciption factor
MFSD3	4.41432e-07	0.297831	0.00519654	Metabolism
MLKL	6.61223e-07	0.528594	0.00778391	N/D
CDCA7L	6.66785e-07	0.398386	0.00784939	N/D
LST1	6.95056e-07	0.25894	0.0081822	N/D
IL1RN	1.02251e-06	1.30275	0.012037	N/D
EIF3C	1.03131e-06	-0.396972	0.0121406	N/D
C16orf45	1.14199e-06	-0.259256	0.0134435	N/D
ITGAM	1.26934e-06	3.9306	0.0149427	N/D
FAM213B	1.3124e-06	0.264632	0.0154496	N/D
FLNB	1.35447e-06	0.443682	0.0159448	N/D
HILPDA	1.96294e-06	0.451693	0.0231077	N/D
THAP2	2.05055e-06	0.602969	0.0241391	N/D
FHOD1	2.06992e-06	0.433963	0.0243671	N/D
PARD6G	2.36382e-06	4.13615	0.0278269	N/D
CCR1	2.66154e-06	0.319281	0.0313317	Trafficking
EMC9	2.73386e-06	0.304016	0.032183	N/D
CDHR3	2.85158e-06	-0.255574	0.0335687	N/D
NDUFB2-AS1	2.91921e-06	-1.38376	0.0343649	N/D
BHLHE40-AS1	3.53321e-06	0.293924	0.0415929	N/D
CEACAM1	3.63723e-06	0.426913	0.0428174	N/D
RAP1GAP2	3.7369e-06	-0.596697	0.0439907	N/D
