# Supplementary material for: IL-23 stabilizes an effector Treg cell program in the tumor microenvironment
Source: Nat Immunol. 2024 Feb 14;25(3):512–24. doi: 10.1038/s41590-024-01755-7 (PMC10907296; doi:10.1038/s41590-024-01755-7)
Supplement: Supplementary file 6 — Top genes per cluster for scRNA-seq datasets analyzed in the study. [file 41590_2024_1755_MOESM6_ESM.xlsx]

## Sheet: Sheet1
Liu et al. dataset (Cancer Cell (2022))
Subset	Top genes per cluster
Macrophage	C1QC
Macrophage	C1QA
Macrophage	C1QB
Macrophage	APOE
Macrophage	SEPP1
Macrophage	DAB2
Macrophage	FOLR2
Macrophage	CD163
Macrophage	FCGR3A
Macrophage	MS4A4A
Macrophage_3	CCL5
Macrophage_3	FKBP11
Macrophage_3	PLAUR
Macrophage_3	GLUL
Macrophage_3	TYROBP
Macrophage_3	S100A8
Macrophage_3	IGHA1
Macrophage_3	IGHA2
Macrophage_3	MZB1
Macrophage_3	JCHAIN
eTreg1	TIGIT
eTreg1	CCR8
eTreg1	LAYN
eTreg1	CD27
eTreg1	LAIR2
eTreg1	IKZF2
eTreg1	CTLA4
eTreg1	TNFRSF18
eTreg1	AC145110.1
eTreg1	MAGEH1
cDC2	CD1C
cDC2	LAMP3
cDC2	GSN
cDC2	CD1E
cDC2	PLD4
cDC2	FCER1A
cDC2	LGALS2
cDC2	CSF2RA
cDC2	CLEC10A
cDC2	ALDH2
eTreg2	GPR25
eTreg2	IL23R
eTreg2	IL1R1
eTreg2	KLRB1
eTreg2	IKZF3
eTreg2	CD6
eTreg2	CCR6
eTreg2	LAG3
eTreg2	PERP
eTreg2	MGAT4A
Monocyte	FCN1
Monocyte	RBP7
Monocyte	S100A12
Monocyte	S100A8
Monocyte	S100A9
Monocyte	CFD
Monocyte	VCAN
Monocyte	CFP
Monocyte	MNDA
Monocyte	CLEC12A
Treg	LEF1
Treg	RCSD1
Treg	FCMR
Treg	LINC00861
Treg	MAL
Treg	FLT3LG
Treg	EPB41
Treg	CAMK4
Treg	ANXA2R
Treg	SLFN5
cDC1	CLEC9A
cDC1	TACSTD2
cDC1	HLA-DOB
cDC1	IDO1
cDC1	FLT3
cDC1	RAB7B
cDC1	DNASE1L3
cDC1	WDFY4
cDC1	SHTN1
cDC1	C1orf54
Macrophage_2	EREG
Macrophage_2	AQP9
Macrophage_2	IL1B
Macrophage_2	CXCL2
Macrophage_2	TREM1
Macrophage_2	FCN1
Macrophage_2	G0S2
Macrophage_2	PTGS2
Macrophage_2	IL1RN
Macrophage_2	TNFAIP6
Andreatta et al. (Nature Communications (2021))
Subset	Top genes per cluster
CD8_Tex	Ccl3
CD8_Tex	Prf1
CD8_Tex	Irf8
CD8_Tex	Rgs16
CD8_Tex	Pdcd1
CD8_Tex	Ccl4
CD8_Tex	Klrc1
CD8_Tex	Anxa2
CD8_Tex	Lag3
CD8_Tex	Ifitm1
CD8_Tpex	Ccl1
CD8_Tpex	Rgs16
CD8_Tpex	Lag3
CD8_Tpex	Klrk1
CD8_Tpex	Bhlhe40
CD8_Tpex	Klrc1
CD8_Tpex	Xcl1
CD8_Tpex	Nrn1
CD8_Tpex	Ifng
CD8_Tpex	Ccl4
CD8_EffectorMemory	Ccl5
CD8_EffectorMemory	Gzmk
CD8_EffectorMemory	S100a6
CD8_EffectorMemory	Nkg7
CD8_EffectorMemory	Gclm
CD8_EffectorMemory	Hopx
CD8_EffectorMemory	Itga4
CD8_EffectorMemory	Ly6c2
CD8_EffectorMemory	Aldoa
CD8_EffectorMemory	Cd7
CD8_EarlyActiv	Ly6c2
CD8_EarlyActiv	Klf2
CD8_EarlyActiv	Ifit3
CD8_EarlyActiv	Zfp36
CD8_EarlyActiv	Fos
CD8_EarlyActiv	Uba52
CD8_EarlyActiv	Cd69
CD8_EarlyActiv	mt-Nd4l
CD8_EarlyActiv	Jun
CD8_EarlyActiv	Dusp2
CD8_NaiveLike	mt-Nd4l
CD8_NaiveLike	Uba52
CD8_NaiveLike	Rps28
CD8_NaiveLike	Gm9493
CD8_NaiveLike	Rps27
CD8_NaiveLike	mt-Atp8
CD8_NaiveLike	Klf2
CD8_NaiveLike	Sell
CD8_NaiveLike	Rps29
CD8_NaiveLike	Nme2
CD4_NaiveLike	Igfbp4
CD4_NaiveLike	Ifngr2
CD4_NaiveLike	Rflnb
CD4_NaiveLike	Ccr7
CD4_NaiveLike	Dusp10
CD4_NaiveLike	Gm9794
CD4_NaiveLike	S1pr1
CD4_NaiveLike	Rgcc
CD4_NaiveLike	Lef1
CD4_NaiveLike	mt-Rnr1
Tfh	Tnfsf8
Tfh	Gm10263
Tfh	Malat1
Tfh	Tbc1d4
Tfh	Rpl23a-ps3
Tfh	Sostdc1
Tfh	Rpl13-ps3
Tfh	Lrrc58
Tfh	Gm8730
Tfh	Rps27rt
Th1	Cd4
Th1	Ramp3
Th1	Tnfsf11
Th1	Ifi27l2a
Th1	Ifitm3
Th1	Isg15
Th1	Lrrc58
Th1	Ifit1
Th1	Rpl23a-ps3
Th1	Ifit3
Treg	Il2ra
Treg	Tnfrsf4
Treg	Areg
Treg	Foxp3
Treg	Tnfrsf9
Treg	Klrg1
Treg	Ctla4
Treg	Cd74
Treg	Glrx
Treg	Icos
Treg scRNAseq female het
Subsets before Treg subclustering	Top genes per cluster
CD4 Tcon	Cxcr3
CD4 Tcon	Itga4
CD4 Tcon	Stat4
CD4 Tcon	Casp1
CD4 Tcon	Ifng
CD4 Tcon	Dusp2
CD4 Tcon	Ccl5
CD4 Tcon	Fasl
CD4 Tcon	Gzmk
CD4 Tcon	Lat
CD4 Tcon	Il18rap
CD4 Tcon	Lck
CD4 Tcon	Cd4
CD4 Tcon	Ctsw
CD4 Tcon	Ptprc
CD4 Tcon	Fyn
CD4 Tcon	Mbp
CD4 Tcon	Thy1
CD4 Tcon	Trbc2
CD4 Tcon	Bin2
CD4 Tcon	Nkg7
CD4 Tcon	Cd247
CD4 Tcon	Rgs1
CD4 Tcon	Cxcr6
CD4 Tcon	Ifngr1
CD4 Tcon	Il12rb2
CD4 Tcon	Tbx21
CD4 Tcon	Arl4c
CD4 Tcon	Itgb2
CD4 Tcon	Cd48
CD4 Tcon	Nrp1
CD4 Tcon	Cd44
CD4 Tcon	Lilrb4a
CD4 Tcon	Cd69
CD4 Tcon	Gimap7
CD4 Tcon	Cxcr4
CD4 Tcon	Lgals9
CD4 Tcon	Ddx58
CD4 Tcon	Jak2
CD4 Tcon	Cd5
CD4 Tcon	Trbc1
CD4 Tcon	Cd28
CD4 Tcon	Irf7
CD4 Tcon	Stat6
CD4 Tcon	Fosb
CD4 Tcon	Gimap5
CD4 Tcon	Egr1
CD4 Tcon	Ezh2
CD4 T naive	Lef1
CD4 T naive	Satb1
CD4 T naive	Sell
CD4 T naive	Ccr7
CD4 T naive	Pik3ip1
CD4 T naive	Tcf7
CD4 T naive	Btg1
CD4 T naive	Ets1
CD4 T naive	Il6ra
CD4 T naive	Trib2
CD4 T naive	Il4ra
CD4 T naive	Itk
CD4 T naive	Trbc2
CD4 T naive	Il7r
CD4 T naive	Trat1
CD4 T naive	Txk
CD4 T naive	Cd247
CD4 T naive	Cd3d
CD4 T naive	Lat
CD4 T naive	Tspan32
CD4 T naive	Ptprc
CD4 T naive	Fam65b
CD4 T naive	Ighm
CD4 T naive	Arl4c
CD4 T naive	Trbc1
CD4 T naive	Casp8
CD4 T naive	Ikbkb
CD4 T naive	Lamp1
CD4 T naive	Fyn
CD4 T naive	Cd69
CD4 T naive	Psen1
CD4 T naive	Igbp1
CD4 T naive	Mcm4
CD4 T naive	Birc3
CD4 T naive	Dock8
Treg	Foxp3
Treg	Il2ra
Treg	Itgae
Treg	Il10
Treg	Klrg1
Treg	Tnfrsf9
Treg	Lrrc32
Treg	Ctla4
Treg	Havcr2
Treg	Il1r2
Treg	Ccr1
Treg	Gzmb
Treg	Ikzf2
Treg	Ccr8
Treg	Tnfrsf8
Treg	Tigit
Treg	Tnfrsf4
Treg	Ikzf4
Treg	Lat2
Treg	Ccr2
Treg	Tnfrsf1b
Treg	Ccr5
Treg	Cst7
Treg	Entpd1
Treg	Il3ra
Treg	Tnfrsf18
Treg	Lgals1
Treg	Icos
Treg	Cd74
Treg	Cd2
Treg	Prdm1
Treg	YFP.iCre-SMS
Treg	Irf8
Treg	Cd27
Treg	Il12rb1
Treg	Tfrc
Treg	Gapdh
Treg	Hif1a
Treg	Tspan32
Treg	Mki67
Treg	S100a10
Treg	Il2rb
Treg	X2810417H13Rik
Treg	Tyms
Treg	Top2a
Treg	Nfkb2
Treg	Tnfrsf13b
Treg	Slc2a1
Treg	Pdcd1
Treg	Xbp1
Treg	Rora
Treg	Ighm
Treg	Ccl4
Treg	Icam1
Treg	Hprt
Th17	Il17a
Th17	Rorc
Th17	Ccr6
Th17	Cxcr6
Th17	Thy1
Th17	Tnfsf8
Th17	Il7r
Th17	Tnfrsf25
Th17	Lat
Th17	Rgs1
Th17	Ccr2
Th17	Cd44
Th17	S100a10
Th17	Lgals3
Th17	Bcl2a1a
Th17	Lgals1
Th17	Ifngr1
Th17	Lilrb4a
Th17	Nfkb1
Th17	Cd5
Th17	Selplg
Th17	Rora
Th17	Stat1
Th17	Anxa5
Th17	Slamf1
Th17	Cd6
Th17	Zap70
Th17	Vps28
Th17	Rpn2
Th17	Cd274
Th17	Nrp1
Th17	Cd48
Th17	Mbp
Th17	Casp1
Th17	Irf7
Macrophage	Lyz2
Macrophage	Ccl6
Macrophage	C1qa
Macrophage	Fcer1g
Macrophage	C1qb
Macrophage	Ccl9
Macrophage	Cd63
Macrophage	Fcgr3
Macrophage	Clec4d
Macrophage	Trem2
Macrophage	Ly86
Macrophage	Adgre1
Macrophage	Cxcl16
Macrophage	H2.Aa
Macrophage	H2.Eb1
Macrophage	H2.Ab1
Macrophage	Il1rn
Macrophage	Hmox1
Macrophage	Lgals3
Macrophage	Slc11a1
Macrophage	Fth1
Macrophage	Lyn
Macrophage	Cd74
Macrophage	Ifitm2
Macrophage	Ifitm3
Macrophage	Lilrb4a
Macrophage	Lamp1
Macrophage	Cd72
Macrophage	Ctsd
Macrophage	Lat2
Macrophage	H2.DMa
Macrophage	Anxa5
Macrophage	Lap3
Macrophage	Cd9
Macrophage	Irf8
Macrophage	Ccl4
Macrophage	Il1r2
Macrophage	Tfrc
CD8 T cell	Cd8a
CD8 T cell	Cd160
CD8 T cell	Cd8b1
CD8 T cell	Klrk1
CD8 T cell	Xcl1
CD8 T cell	Klrc1
CD8 T cell	Ctsw
CD8 T cell	Nkg7
CD8 T cell	Ccl4
CD8 T cell	Ccl3
CD8 T cell	Cd7
CD8 T cell	Ccl5
CD8 T cell	Lag3
CD8 T cell	Fasl
CD8 T cell	Cst7
CD8 T cell	Ifng
CD8 T cell	Ybx3
CD8 T cell	Lap3
CD8 T cell	Irf8
CD8 T cell	Gzmb
CD8 T cell	Lgals3
CD8 T cell	Il12rb2
CD8 T cell	Ctsd
CD8 T cell	Il18rap
CD8 T cell	Havcr2
CD8 T cell	Tbx21
CD8 T cell	Myc
CD8 T cell	Dusp2
CD8 T cell	Il2rb
CD8 T cell	Cd27
CD8 T cell	Pdcd1
CD8 T cell	Gzmk
CD8 T cell	Tnfsf10
CD8 T cell	Thy1
CD8 T cell	Cxcr6
CD8 T cell	Cd9
CD8 T cell	Txk
CD8 T cell	Bcl2a1a
CD8 T cell	Tfrc
CD8 T cell	Cxcr4
Treg scRNAseq female het
Treg subclustering	Top genes per cluster
Treg_prolif	X2810417H13Rik
Treg_prolif	Mki67
Treg_prolif	Aurkb
Treg_prolif	Ube2c
Treg_prolif	Top2a
Treg_prolif	Tyms
Treg_prolif	Mcm2
Treg_prolif	Ezh2
Treg_prolif	Pcna
Treg_prolif	Mcm4
Treg_prolif	Tmem97
Treg_prolif	Lgals1
Treg_prolif	Pask
Treg_prolif	Hprt
Treg_prolif	Gapdh
Treg_prolif	Rpn2
Treg_prolif	Ybx3
Treg_prolif	Lap3
Treg_prolif	Myc
Treg_prolif	Tnfrsf8
Treg_prolif	Pdia4
Treg_prolif	S100a10
Treg_prolif	Tfrc
Treg_prolif	Mapk1
Treg_prolif	Lamp1
Treg_prolif	Psen1
Treg_prolif	Slc11a1
Treg_prolif	Cnot2
Treg_prolif	Kdelr1
Treg_prolif	Atf6b
Treg_prolif	Dnmt3a
Treg_prolif	Ifitm2
Treg_prolif	Irf8
Treg_prolif	Thy1
Treg_prolif	Igkc
Treg_prolif	Bax
Treg_prolif	Mapk8
Treg_prolif	Cd48
Treg_prolif	Hk1
Treg_prolif	Igbp1
Treg_prolif	Il2ra
Treg_prolif	Nfatc1
Treg_prolif	Xbp1
KO Treg1	YFP.iCre-SMS
KO Treg1	Btg1
KO Treg1	Pdcd1
KO Treg1	Bcl2a1a
KO Treg1	Stat3
KO Treg1	Lrrc32
KO Treg1	Cxcr6
KO Treg1	Itk
KO Treg1	Ctsw
KO Treg1	Tigit
KO Treg1	Rora
KO Treg1	Ccr8
KO Treg1	Il18rap
KO Treg1	Tnfrsf9
KO Treg1	Lilrb4a
KO Treg1	Cxcr4
KO Treg1	Cd4
KO Treg1	Junb
KO Treg1	Ccr7
KO Treg1	Havcr2
KO Treg1	Nt5e
KO Treg1	Cd44
KO Treg1	Ikzf4
KO Treg1	Dusp2
eTreg	Il10
eTreg	Ccr5
eTreg	Tigit
eTreg	Lag3
eTreg	Ccr2
eTreg	Tnfrsf1b
eTreg	Gzmb
eTreg	Ctsd
eTreg	Entpd1
eTreg	Cd27
eTreg	Nkg7
eTreg	Cst7
eTreg	Havcr2
eTreg	Foxp3
eTreg	Ccl3
eTreg	Ccl4
eTreg	Ccl5
eTreg	Lyn
eTreg	Gimap7
eTreg	Klrg1
eTreg	Cd28
eTreg	Lat2
eTreg	Cxcr6
eTreg	Il3ra
eTreg	Il12rb2
eTreg	Prdm1
eTreg	Il12rb1
eTreg	Cd72
eTreg	Ccr1
activated_Treg	Foxp3
activated_Treg	Il1rl1
activated_Treg	Tnfrsf25
activated_Treg	Itgae
activated_Treg	Ighm
activated_Treg	Ifngr1
activated_Treg	Il7r
activated_Treg	Cd69
activated_Treg	Cxcr4
activated_Treg	Nrp1
activated_Treg	Dusp1
activated_Treg	Tcf7
activated_Treg	Irf7
activated_Treg	Cxcr3
activated_Treg	Itga4
activated_Treg	Trat1
activated_Treg	Stat5a
KO_Treg2	X2810417H13Rik
KO_Treg2	Tyms
KO_Treg2	Aurkb
KO_Treg2	Pcna
KO_Treg2	Top2a
KO_Treg2	Mcm2
KO_Treg2	Mki67
KO_Treg2	Ezh2
KO_Treg2	Mcm4
KO_Treg2	Tmem97
KO_Treg2	Ybx3
KO_Treg2	Lap3
KO_Treg2	Tfrc
KO_Treg2	Pask
KO_Treg2	Hprt
KO_Treg2	Gapdh
KO_Treg2	Bcl2a1a
KO_Treg2	Ube2c
KO_Treg2	Ifitm2
KO_Treg2	Il1r2
KO_Treg2	Nrp1
KO_Treg2	Rpn2
KO_Treg2	Lgals1
KO_Treg2	Ier3
KO_Treg2	YFP.iCre-SMS
KO_Treg2	Myc
KO_Treg2	Ccr7
KO_Treg2	Il12rb2
KO_Treg2	Tbx21
KO_Treg2	Thy1
KO_Treg2	Tnf
KO_Treg2	Atf6b
KO_Treg2	Ada
KO_Treg2	Pdcd1
KO_Treg2	Dnmt3a
KO_Treg2	Dpp4
KO_Treg2	Runx3
KO_Treg2	Glg1
KO_Treg2	Mapk8
KO_Treg2	Zap70
KO_Treg2	Btla
KO_Treg2	Cd200
KO_Treg2	Irf8
KO_Treg2	Cd9
KO_Treg2	Ifng
KO_Treg2	Kdelr1
KO_Treg2	Junb
KO_Treg2	Nkg7
KO_Treg2	Pdia4
KO_Treg2	Anxa5
KO_Treg2	Nfatc1
KO_Treg2	Stat5a
KO_Treg2	Stat6
KO_Treg2	Bax
KO_Treg2	Itgb2
KO_Treg2	Irf3
KO_Treg2	Havcr2
KO_Treg2	Il2rb
KO_Treg2	Hk1
KO_Treg2	Cd48
KO_Treg2	Mapk1
KO_Treg2	Dusp2
KO_Treg2	Ctsd
KO_Treg2	Nfkb1
KO_Treg2	Psen1
KO_Treg2	Fasl
KO_Treg2	Xbp1
KO_Treg2	Ifitm3
KO_Treg2	Stat3
KO_Treg2	Ccl3
KO_Treg2	Trbc2
KO_Treg2	Ccl4
Treg scRNAseq female het
Treg integrated (LN and tumor)	Top genes per cluster
cTreg	Sell
cTreg	Tcf7
cTreg	Trbc2
cTreg	H2.K1
cTreg	Trib2
cTreg	Il6ra
cTreg	Ets1
cTreg	Lef1
cTreg	Ptprc
cTreg	Pik3ip1
cTreg	Satb1
cTreg	Tspan32
cTreg	Cd7
cTreg	Arl4c
cTreg	Trat1
cTreg	Lat
cTreg	Itga4
cTreg	Ccr7
cTreg	Selplg
cTreg	Btg1
cTreg	Ighm
cTreg	Fam65b
cTreg	Bcl2
cTreg	Cd247
cTreg	Trbc1
cTreg	Ikbkb
cTreg	Foxp1
cTreg	Lgals9
cTreg	Cd27
cTreg	Casp8
cTreg	Lck
cTreg	Bach2
cTreg	Tlr1
cTreg	Il4ra
cTreg	Lamp1
cTreg	Tnfrsf25
cTreg	Oas2
cTreg	Cd1d1
cTreg	Bin2
cTreg	Txk
cTreg	Irf7
cTreg	Il7r
cTreg	Ddx58
cTreg	Mbp
cTreg	Itk
cTreg	Fyn
cTreg	Foxp3
cTreg	Tlr7
cTreg	Nod1
cTreg	Foxo1
cTreg	Tmem173
cTreg	Vps28
cTreg	Dpp4
cTreg	Cd3e
cTreg	Cd9
cTreg	Fas
cTreg	Stat1
cTreg	Nrp1
cTreg	Ifnar1
cTreg	Igkc
cTreg	Stat4
cTreg	Btla
cTreg	Atf6b
cTreg	Dock8
KO Treg	YFP.iCre-SMS
KO Treg	Btg1
KO Treg	Tcf7
KO Treg	Trbc2
KO Treg	Bcl2
KO Treg	Lat
KO Treg	Dusp2
KO Treg	Satb1
KO Treg	Il6ra
KO Treg	Ets1
KO Treg	Ccr7
KO Treg	Lck
KO Treg	Itk
KO Treg	Pik3ip1
KO Treg	Sell
KO Treg	Bach2
KO Treg	Lef1
KO Treg	Il4ra
KO Treg	Trib2
KO Treg	Tspan32
KO Treg	Fyn
KO Treg	Arl4c
KO Treg	Casp8
KO Treg	Itga4
KO Treg	Mbp
KO Treg	Itgb2
KO Treg	Tnfrsf25
KO Treg	Ctsw
KO Treg	Selplg
KO Treg	Foxp1
KO Treg	Lgals9
KO Treg	Tnfsf8
KO Treg	Trat1
KO Treg	Nod1
KO Treg	Lta
KO Treg	Lamp1
KO Treg	Cd4
KO Treg	Bin2
KO Treg	Ikbkb
KO Treg	Slc25a37
KO Treg	Cd9
KO Treg	Dock8
KO Treg	Fasl
KO Treg	Trbc1
KO Treg	Lrrc32
KO Treg	Rgs1
KO Treg	Irf3
KO Treg	Myc
KO Treg	Tlr1
KO Treg	Igkc
KO Treg	H2.DMa
KO Treg	Stat6
eTreg 1	Tigit
eTreg 1	Il10
eTreg 1	Ccr5
eTreg 1	Gzmb
eTreg 1	Lag3
eTreg 1	Ccr2
eTreg 1	Havcr2
eTreg 1	Tnfrsf1b
eTreg 1	Nkg7
eTreg 1	Cst7
eTreg 1	Icos
eTreg 1	Tnfrsf9
eTreg 1	Entpd1
eTreg 1	Ctla4
eTreg 1	Klrg1
eTreg 1	Tnfrsf4
eTreg 1	Ccl4
eTreg 1	Lgals1
eTreg 1	Tnfrsf18
eTreg 1	Ccl5
eTreg 1	Ccl3
eTreg 1	Prdm1
eTreg 1	Ccr8
eTreg 1	Lat2
eTreg 1	Cxcr6
eTreg 1	Bcl2a1a
eTreg 1	Cxcr3
eTreg 1	Il1r2
eTreg 1	Foxp3
eTreg 1	Ccr1
eTreg 1	Gimap7
eTreg 1	Il12rb1
eTreg 1	Csf1
eTreg 1	Hif1a
eTreg 1	Irf8
eTreg 1	Il3ra
eTreg 1	Tbx21
eTreg 1	Itgae
eTreg 1	Ctsd
eTreg 1	Maf
eTreg 1	Il12rb2
eTreg 1	Lyn
eTreg 1	Cd2
eTreg 1	Pdcd1
eTreg 1	Ifngr1
eTreg 1	Cd74
eTreg 1	Mmp9
eTreg 1	Lgals3
eTreg 1	Nfatc1
eTreg 1	Cd28
eTreg 1	Tnfrsf8
eTreg 1	Il1rn
eTreg 1	Hmox1
eTreg 1	Slc11a1
eTreg 1	Ifitm3
eTreg 1	Zap70
eTreg 1	Slc2a1
eTreg 1	Ifitm2
eTreg 1	Lmna
prolif Treg	X2810417H13Rik
prolif Treg	Top2a
prolif Treg	Ube2c
prolif Treg	Mki67
prolif Treg	Aurkb
prolif Treg	Tyms
prolif Treg	Ezh2
prolif Treg	Tmem97
prolif Treg	Mcm2
prolif Treg	Pcna
prolif Treg	Pask
prolif Treg	Mcm4
prolif Treg	Gapdh
prolif Treg	Ybx3
prolif Treg	Hprt
prolif Treg	Lgals1
prolif Treg	Lap3
prolif Treg	Tfrc
prolif Treg	Rpn2
prolif Treg	Tnfrsf8
prolif Treg	Ifitm2
prolif Treg	Pou2af1
prolif Treg	Nfatc1
prolif Treg	S100a10
prolif Treg	Pdia4
prolif Treg	Bcl2a1a
prolif Treg	Il1r2
prolif Treg	Lamp3
prolif Treg	Irf8
prolif Treg	Ada
prolif Treg	Mapk8
prolif Treg	Kdelr1
prolif Treg	Pdcd1
prolif Treg	Runx3
prolif Treg	Tbx21
prolif Treg	Tox
prolif Treg	Anxa5
prolif Treg	Cd22
prolif Treg	Psen1
prolif Treg	Mapk1
prolif Treg	Thy1
prolif Treg	Cd44
prolif Treg	Il12rb1
prolif Treg	Myd88
prolif Treg	Irf4
prolif Treg	Hk1
prolif Treg	Cst7
prolif Treg	Havcr2
prolif Treg	Nkg7
prolif Treg	Hmox1
prolif Treg	Slc11a1
prolif Treg	Cd200
prolif Treg	Zap70
prolif Treg	Cd48
prolif Treg	H2.Ab1
prolif Treg	Tnfsf14
prolif Treg	Ifng
prolif Treg	Cxcr5
prolif Treg	Lgals3
eTreg 2	Ifngr1
eTreg 2	Hif1a
eTreg 2	Dusp1
eTreg 2	Ccl5
eTreg 2	Ctla4
eTreg 2	Ccr2
eTreg 2	Il1rl1
eTreg 2	Fosb
eTreg 2	Cxcr4
eTreg 2	Tnfrsf9
eTreg 2	Tnfrsf4
eTreg 2	Fth1
eTreg 2	Itgae
eTreg 2	Foxp3
eTreg 2	Gzmb
eTreg 2	Il7r
eTreg 2	Cxcr3
eTreg 2	Rgs1
eTreg 2	Icos
eTreg 2	Lilrb4a
eTreg 2	Slc25a37
eTreg 2	Tnfrsf18
eTreg 2	Cd69
eTreg 2	Tnfrsf8
eTreg 2	Cxcl10
eTreg 2	Tigit
eTreg 2	Tnfrsf1b
eTreg 2	Klrg1
eTreg 2	Hmox1
eTreg 2	Cd74
activ Treg	Ccr6
activ Treg	Tnfrsf4
activ Treg	Il1r2
activ Treg	Bcl2a1a
activ Treg	Cd74
activ Treg	Cd44
activ Treg	Cxcr5
activ Treg	Ccr8
activ Treg	Stat5a
activ Treg	Ikzf4
activ Treg	Dnmt3a
activ Treg	Nfkb1
activ Treg	Ccr7
activ Treg	Tnfrsf9
activ Treg	Tmem173
activ Treg	Cd38
activ Treg	Nrp1
activ Treg	Tox
activ Treg	Cst7
activ Treg	Tfrc
activ Treg	Myc
activ Treg	Tnfrsf18
activ Treg	Cd52
activ Treg	Lrrc32
activ Treg	Ikzf2
activ Treg	Ighd
activ Treg	Nfkb2
activ Treg	Cd200
activ Treg	Lta
activ Treg	Stat6
activ Treg	Pdcd1
activ Treg	Fas
activ Treg	Stat3
activ Treg	Btla
activ Treg	Tnfrsf8
activ Treg	Il2ra
activ Treg	Ifitm2
activ Treg	Fyn
activ Treg	Il1rn
activ Treg	Tnfsf8
activ Treg	Tnfrsf25
activ Treg	Cd79b
activ Treg	Ccnd2
activ Treg	Tyk2
activ Treg	Irf4
activ Treg	Tnfrsf13b
activ Treg	Cd72
activ Treg	Lap3
activ Treg	Nt5e
activ Treg	Icam1
activ Treg	Rora
activ Treg	Il18rap
activ Treg	Ctsw
activ Treg	Gata3
activ Treg	Xbp1
activ Treg	Zap70
activ Treg	Tnf
activ Treg	Cd86
activ Treg	Mapk8
activ Treg	Ighm
activ Treg	Junb
activ Treg	Atf6b
activ Treg	H2.DMa
activ Treg	Irf8
activ Treg	Nfatc1
Mujal et al dataset (Cancer Immunol Res (2022))
Subset	Top genes per cluster
Fcgr1 TAMs	Ccl9
Fcgr1 TAMs	Inhba
Fcgr1 TAMs	Ccl2
Fcgr1 TAMs	Spp1
Fcgr1 TAMs	Cxcl1
C1qa TAMs	C1qc
C1qa TAMs	Cd63
C1qa TAMs	Ccl8
C1qa TAMs	C1qa
C1qa TAMs	Ccl5
Hp Monocytes	Hp
Hp Monocytes	Gsr
Hp Monocytes	Mgst1
Hp Monocytes	Chil3
Hp Monocytes	Cxcl10
Ccl7 Monocytes	Actb
Ccl7 Monocytes	Ccl8
Ccl7 Monocytes	Gm26917
Ccl7 Monocytes	Slc39a1
Ccl7 Monocytes	Kdm6b
DCs	Klrd1
DCs	Cd209a
DCs	Cd7
DCs	Ifitm1
DCs	Ccr7
cDC2s	S100a9
cDC2s	S100a8
cDC2s	G0s2
cDC2s	Hdc
cDC2s	Slpi
cDC1s	Plet1
cDC1s	Cd24a
cDC1s	Naga
cDC1s	Cst3
cDC1s	Ckb
Ccr9 Monocytes	Ly6d
Ccr9 Monocytes	Ccr9
Ccr9 Monocytes	Cox6a2
Ccr9 Monocytes	Siglech
Ccr9 Monocytes	Klk1
Ifngr1 Monocytes	Gzma
Ifngr1 Monocytes	Nkg7
Ifngr1 Monocytes	Gzmb
Ifngr1 Monocytes	Ccl5
Ifngr1 Monocytes	AW112010
