# Supplementary material for: IL-23 stabilizes an effector Treg cell program in the tumor microenvironment
Source: Nat Immunol. 2024 Feb 14;25(3):512–24. doi: 10.1038/s41590-024-01755-7 (PMC10907296; doi:10.1038/s41590-024-01755-7)
Supplement: Supplementary file 7 — Statistical source data. [file 41590_2024_1755_MOESM7_ESM.xlsx]

## Sheet: Fig.1 c
Subset	% of Il23a
Inhba TAMS	38.46
C1qa TAMS	32.7
Hp Monocytes	11.54
Ccl7 Monocytes	1.92
cDC2	15.38

## Sheet: Fig.1 f
Subset	% of IL23R tdtomato+
CD4 Tem	21.78
CD8 Tem	3.12
Tregs	25.91
gd T cells	49.12

## Sheet: Fig. 1 g 
Animal#	main_clusters	antigen	median_expression	group
1	IL23R_positive_Tregs	CD25	0.228631	TIL
1	IL23R_positive_Tregs	CD44	0.706945	TIL
1	IL23R_positive_Tregs	CD27	0.514328	TIL
1	IL23R_positive_Tregs	KLRG1	0.343053	TIL
1	IL23R_positive_Tregs	CD62L	0.174198	TIL
1	IL23R_positive_Tregs	Neuropilin	0.188628	TIL
1	IL23R_positive_Tregs	GITR	0.694263	TIL
1	IL23R_positive_Tregs	CD73	0.23052	TIL
1	IL23R_positive_Tregs	CD103	0.217627	TIL
1	IL23R_positive_Tregs	CD38	0.30866	TIL
1	IL23R_positive_Tregs	ICOS	0.423718	TIL
1	IL23R_positive_Tregs	CCR8	0.219259	TIL
1	IL23R_positive_Tregs	PD1	0.494993	TIL
1	IL23R_positive_Tregs	CD69	0.249707	TIL
1	IL23R_positive_Tregs	CD39	0.540892	TIL
2	IL23R_positive_Tregs	CD25	0.186282	TIL
2	IL23R_positive_Tregs	CD27	0.542093	TIL
2	IL23R_positive_Tregs	CD44	0.603605	TIL
2	IL23R_positive_Tregs	KLRG1	0.194549	TIL
2	IL23R_positive_Tregs	GITR	0.663328	TIL
2	IL23R_positive_Tregs	CD62L	0.139455	TIL
2	IL23R_positive_Tregs	CD38	0.266562	TIL
2	IL23R_positive_Tregs	ICOS	0.482176	TIL
2	IL23R_positive_Tregs	Neuropilin	0.17153	TIL
2	IL23R_positive_Tregs	CD103	0.214984	TIL
2	IL23R_positive_Tregs	PD1	0.548622	TIL
2	IL23R_positive_Tregs	CD73	0.262361	TIL
2	IL23R_positive_Tregs	CD69	0.224163	TIL
2	IL23R_positive_Tregs	CCR8	0.260125	TIL
2	IL23R_positive_Tregs	CD39	0.484349	TIL
3	IL23R_positive_Tregs	CD25	0.23565	TIL
3	IL23R_positive_Tregs	CD38	0.238482	TIL
3	IL23R_positive_Tregs	CD44	0.708109	TIL
3	IL23R_positive_Tregs	ICOS	0.515759	TIL
3	IL23R_positive_Tregs	CD27	0.499147	TIL
3	IL23R_positive_Tregs	CD103	0.208377	TIL
3	IL23R_positive_Tregs	KLRG1	0.525665	TIL
3	IL23R_positive_Tregs	PD1	0.472356	TIL
3	IL23R_positive_Tregs	CD73	0.227926	TIL
3	IL23R_positive_Tregs	CD69	0.326798	TIL
3	IL23R_positive_Tregs	GITR	0.679661	TIL
3	IL23R_positive_Tregs	CD62L	0.176764	TIL
3	IL23R_positive_Tregs	Neuropilin	0.207259	TIL
3	IL23R_positive_Tregs	CD39	0.543161	TIL
3	IL23R_positive_Tregs	CCR8	0.23229	TIL
4	IL23R_positive_Tregs	CD25	0.210731	TIL
4	IL23R_positive_Tregs	CD38	0.225145	TIL
4	IL23R_positive_Tregs	CD44	0.634241	TIL
4	IL23R_positive_Tregs	CD27	0.44222	TIL
4	IL23R_positive_Tregs	ICOS	0.46513	TIL
4	IL23R_positive_Tregs	CD103	0.234452	TIL
4	IL23R_positive_Tregs	PD1	0.476813	TIL
4	IL23R_positive_Tregs	CD73	0.230455	TIL
4	IL23R_positive_Tregs	CD69	0.297672	TIL
4	IL23R_positive_Tregs	KLRG1	0.216968	TIL
4	IL23R_positive_Tregs	GITR	0.668826	TIL
4	IL23R_positive_Tregs	CD62L	0.154733	TIL
4	IL23R_positive_Tregs	CD39	0.544071	TIL
4	IL23R_positive_Tregs	Neuropilin	0.210182	TIL
4	IL23R_positive_Tregs	CCR8	0.222621	TIL
5	IL23R_positive_Tregs	CD38	0.254792	TIL
5	IL23R_positive_Tregs	CD103	0.18108	TIL
5	IL23R_positive_Tregs	CD25	0.242993	TIL
5	IL23R_positive_Tregs	PD1	0.457692	TIL
5	IL23R_positive_Tregs	CD73	0.344382	TIL
5	IL23R_positive_Tregs	CD69	0.261198	TIL
5	IL23R_positive_Tregs	GITR	0.685057	TIL
5	IL23R_positive_Tregs	ICOS	0.490765	TIL
5	IL23R_positive_Tregs	CD44	0.557638	TIL
5	IL23R_positive_Tregs	CD27	0.445434	TIL
5	IL23R_positive_Tregs	CD39	0.493974	TIL
5	IL23R_positive_Tregs	Neuropilin	0.281665	TIL
5	IL23R_positive_Tregs	KLRG1	0.196174	TIL
5	IL23R_positive_Tregs	CCR8	0.223609	TIL
5	IL23R_positive_Tregs	CD62L	0.16537	TIL
6	IL23R_positive_Tregs	CD38	0.274297	TIL
6	IL23R_positive_Tregs	CD103	0.184263	TIL
6	IL23R_positive_Tregs	CD69	0.295496	TIL
6	IL23R_positive_Tregs	PD1	0.521964	TIL
6	IL23R_positive_Tregs	CD73	0.247797	TIL
6	IL23R_positive_Tregs	CD44	0.639537	TIL
6	IL23R_positive_Tregs	CD27	0.427204	TIL
6	IL23R_positive_Tregs	CD25	0.203305	TIL
6	IL23R_positive_Tregs	CD62L	0.165364	TIL
6	IL23R_positive_Tregs	Neuropilin	0.243582	TIL
6	IL23R_positive_Tregs	GITR	0.693646	TIL
6	IL23R_positive_Tregs	CD39	0.503895	TIL
6	IL23R_positive_Tregs	ICOS	0.429937	TIL
6	IL23R_positive_Tregs	KLRG1	0.339874	TIL
6	IL23R_positive_Tregs	CCR8	0.222293	TIL
1	IL23R_negative_Tregs	CD25	0.180531	TIL
1	IL23R_negative_Tregs	KLRG1	0.195123	TIL
1	IL23R_negative_Tregs	GITR	0.394976	TIL
1	IL23R_negative_Tregs	CD38	0.212286	TIL
1	IL23R_negative_Tregs	ICOS	0.276398	TIL
1	IL23R_negative_Tregs	CD44	0.530318	TIL
1	IL23R_negative_Tregs	CD27	0.363516	TIL
1	IL23R_negative_Tregs	CCR8	0.172958	TIL
1	IL23R_negative_Tregs	CD62L	0.16364	TIL
1	IL23R_negative_Tregs	Neuropilin	0.181026	TIL
1	IL23R_negative_Tregs	PD1	0.420112	TIL
1	IL23R_negative_Tregs	CD73	0.177824	TIL
1	IL23R_negative_Tregs	CD103	0.179947	TIL
1	IL23R_negative_Tregs	CD69	0.201621	TIL
1	IL23R_negative_Tregs	CD39	0.362711	TIL
2	IL23R_negative_Tregs	CD27	0.418025	TIL
2	IL23R_negative_Tregs	CD25	0.18	TIL
2	IL23R_negative_Tregs	KLRG1	0.176844	TIL
2	IL23R_negative_Tregs	CD44	0.514306	TIL
2	IL23R_negative_Tregs	CD38	0.213262	TIL
2	IL23R_negative_Tregs	CD62L	0.136866	TIL
2	IL23R_negative_Tregs	Neuropilin	0.149686	TIL
2	IL23R_negative_Tregs	GITR	0.47976	TIL
2	IL23R_negative_Tregs	ICOS	0.335473	TIL
2	IL23R_negative_Tregs	CD103	0.172195	TIL
2	IL23R_negative_Tregs	PD1	0.440686	TIL
2	IL23R_negative_Tregs	CD73	0.187783	TIL
2	IL23R_negative_Tregs	CCR8	0.212554	TIL
2	IL23R_negative_Tregs	CD69	0.210737	TIL
2	IL23R_negative_Tregs	CD39	0.373491	TIL
3	IL23R_negative_Tregs	CD25	0.197119	TIL
3	IL23R_negative_Tregs	CD44	0.554167	TIL
3	IL23R_negative_Tregs	CD38	0.189199	TIL
3	IL23R_negative_Tregs	CD27	0.349396	TIL
3	IL23R_negative_Tregs	ICOS	0.28597	TIL
3	IL23R_negative_Tregs	KLRG1	0.190713	TIL
3	IL23R_negative_Tregs	CD103	0.163274	TIL
3	IL23R_negative_Tregs	PD1	0.359908	TIL
3	IL23R_negative_Tregs	CD73	0.182082	TIL
3	IL23R_negative_Tregs	CD69	0.245177	TIL
3	IL23R_negative_Tregs	GITR	0.398591	TIL
3	IL23R_negative_Tregs	CD62L	0.147959	TIL
3	IL23R_negative_Tregs	Neuropilin	0.196075	TIL
3	IL23R_negative_Tregs	CD39	0.345518	TIL
3	IL23R_negative_Tregs	CCR8	0.165947	TIL
4	IL23R_negative_Tregs	CD25	0.194207	TIL
4	IL23R_negative_Tregs	CD38	0.190648	TIL
4	IL23R_negative_Tregs	CD44	0.533459	TIL
4	IL23R_negative_Tregs	CD27	0.315042	TIL
4	IL23R_negative_Tregs	ICOS	0.285881	TIL
4	IL23R_negative_Tregs	CD103	0.161419	TIL
4	IL23R_negative_Tregs	PD1	0.367638	TIL
4	IL23R_negative_Tregs	CD73	0.186185	TIL
4	IL23R_negative_Tregs	KLRG1	0.164738	TIL
4	IL23R_negative_Tregs	CD69	0.21415	TIL
4	IL23R_negative_Tregs	CD62L	0.14407	TIL
4	IL23R_negative_Tregs	GITR	0.407275	TIL
4	IL23R_negative_Tregs	Neuropilin	0.233099	TIL
4	IL23R_negative_Tregs	CD39	0.366309	TIL
4	IL23R_negative_Tregs	CCR8	0.165155	TIL
5	IL23R_negative_Tregs	CD38	0.205161	TIL
5	IL23R_negative_Tregs	CD25	0.208782	TIL
5	IL23R_negative_Tregs	CD103	0.153671	TIL
5	IL23R_negative_Tregs	PD1	0.366844	TIL
5	IL23R_negative_Tregs	CD73	0.245342	TIL
5	IL23R_negative_Tregs	CD69	0.194924	TIL
5	IL23R_negative_Tregs	CD44	0.48215	TIL
5	IL23R_negative_Tregs	GITR	0.488184	TIL
5	IL23R_negative_Tregs	CD39	0.351059	TIL
5	IL23R_negative_Tregs	CD27	0.331975	TIL
5	IL23R_negative_Tregs	ICOS	0.353262	TIL
5	IL23R_negative_Tregs	KLRG1	0.160243	TIL
5	IL23R_negative_Tregs	Neuropilin	0.307541	TIL
5	IL23R_negative_Tregs	CD62L	0.15703	TIL
5	IL23R_negative_Tregs	CCR8	0.170902	TIL
6	IL23R_negative_Tregs	CD38	0.195126	TIL
6	IL23R_negative_Tregs	CD103	0.161451	TIL
6	IL23R_negative_Tregs	CD73	0.194406	TIL
6	IL23R_negative_Tregs	CD25	0.187871	TIL
6	IL23R_negative_Tregs	GITR	0.464122	TIL
6	IL23R_negative_Tregs	CD39	0.347471	TIL
6	IL23R_negative_Tregs	CD69	0.202226	TIL
6	IL23R_negative_Tregs	PD1	0.397572	TIL
6	IL23R_negative_Tregs	ICOS	0.305733	TIL
6	IL23R_negative_Tregs	CD44	0.516022	TIL
6	IL23R_negative_Tregs	CD27	0.312364	TIL
6	IL23R_negative_Tregs	KLRG1	0.203489	TIL
6	IL23R_negative_Tregs	CD62L	0.148511	TIL
6	IL23R_negative_Tregs	Neuropilin	0.261992	TIL
6	IL23R_negative_Tregs	CCR8	0.15507	TIL
