# Supplementary material for: IL-23 stabilizes an effector Treg cell program in the tumor microenvironment
Source: Nat Immunol. 2024 Feb 14;25(3):512–24. doi: 10.1038/s41590-024-01755-7 (PMC10907296; doi:10.1038/s41590-024-01755-7)
Supplement: Supplementary file 8 — Statistical source data. [file 41590_2024_1755_MOESM8_ESM.xlsx]

## Sheet: Fig.2b and c
		Tumor growth of B16F10 bearing mice
	days after injection	Foxp3Cre/+ Il23Rfl/fl								Il23Rfl/fl			IL23del/del
	0	0	0	0	0	0	0	0	0	0	0	0	0	0	0	0	0
	1
	2
	3
	4
	5
	7
	8	0	0	23.9	0.5	0	35.4	0.1	0.1	45.6	0.1	26.3	0.1	0.1	0	0.1	0.1
	9	7.8	0	45.6	11.3	0.1	101.4	4	21.4	62.5	4	31.6	0.1	0.5	4	4	0.1
	10
	11
	12	7.8	0	168.8	54.1	9.8	234.8	69.6	93.6	242	30.4	234.2	7.8	18.1	11.3	63.2	27.4
	13	24	0	291.6	43.8	35.4	393.3	112	105.6	367	77.3	393.3	7.8	30.9	25.3	112	36
	14	28.9	3.375	291.6	43.8	45.6	338.4	169.3	195.7	468.2	194.1	648	21.4	43.8	78.3	138.4	36
	15	86.095	14.85	475	102.6	78.65	361	276.269	282.24	937.2	289.296	1257.64	57.5	78.65	142.83	277.35	203.84
		Tumor growth of YUMMER1.7 bearing mice
	days after injection	Foxp3Cre/+ Il23Rfl/fl							Il23Rfl/fl										IL23del/del
	0	0	0	0	0	0	0	0	0	0	0	0	0	0	0	0	0	0	0	0	0	0	0	0	0	0
	1
	2
	3
	4
	5
	6	22.1	23.3	33.9	40.3	22.7	42.6	23.8	68.8	73	36.1	36	67.4	34.4	22.7	66.2	47.6	99	38.5	21.7	38.4	4	13.5	13.5	16.5	22.7
	7
	8	56.2	45.3	73.8	77.4	63.9	75	33.4	121.1	205.1	136.9	182.5	185.6	111.9	90	45.6	39.7	89.3	75.6	56.2	40	72.3	64.6	95.1	52	79.4
	10
	11	131.8	60.5	62.7	93.1	78.6	118.1	69	162.5	370	272	298.1	296.2	325	293.3	178.5	176.3	302.7	78	149.8	85.3	63.5	99.3	122.6	97.2	81.9
	12
	13	167.5	55.3	59.6	121.2	98	241.6	51.6	176.3	570.9	314.3	371.1	360.2	413.4	301.1	134.9	222.1	460.7	84.5	229.3	183.5	106.5	225.1	257.4	184	141.1
	14	171.6	68.1	34.6	141.1	73.4	168.8	32.9	129	677.2	318	371.1	261.1	485.1	327.2	178.9	279	544.5	70	255.2	161.2	63.5	277.2	266.2	62.4	158.2
		Tumor growth of YUMMER1.7 bearing mice
	days after injection	Foxp3Cre/+ Il23Rfl/fl							Il23Rfl/fl												IL23del/del
	6	13.5	0	9	4	0	9	13.5	0	38.5	14.9	19.6	31.1	42	34.9	30.4	33.4	0	40.2	35.3	9	19.4	28.8	15.3	17.8	11.3	0
	7
	8	17.8	20.2	17.2	30.4	23	15.6	20.9	90.2	78.6	42.4	47.5	63.4	78.4	67.3	63.5	54.9	0	40.7	36.5	13.5	29.2	30	26.5	26.3	18.1	0
	10
	11	18.8	14.7	15.9	45.3	36	25.9	41.3	133.2	141.2	90.7	52	112	112.6	86.5	83.2	93.7	0	101.2	50.4	20	45	37.5	42.3	50.2	11.4	33.3
	12
	13	27.4	15.3	33.3	117.6	36	34.2	33.5	174.8	144.6	95.8	43.3	94.9	115.5	164.3	94.3	170.4	0	102.7	72.1	39.2	85.5	45	42.3	50.2	12.2	52.9
	14
	15
	16	70.2	0	60.4	168.5	169.4	35.4	26.5	286.7	7.8	98.4	97.3	175	21.4	176.4	9.8	175	142.8	124.8	44.4	16.4	268.3	20.7	35.4	87.1	15.7	105.6
	17
	18	240	0	142.1	383.6	122.5	58.8	27.2	506.8	15.4	162	83.3	167	24	305	24	254.6	218.2	136.6	45.6	21.9	376.4	29.7	33.5	152.1	11.3	98.4
	20	219.5	0	154.7	338.7	74.4	71.7	30.9	520	40.5	241.2	84.7	216.2	68.8	328.1	53	313.7	478.2	551.7	86.2	37.9	234.8	43.5	27.4	81.2	24.6	101.4
	21	321.7	4	153.3	344.6	122.5	100.9	46.8	619.2	55.9	347.3	130	246.5	90.8	513.2	87.7	431.2	620.3	652.6	154.4	54.1	308.7	55	64.8	118.3	33.6	270.8
	22	314.3	9	188.6	344.6	104	90.9	45.5	789.1	78.4	425.7	224	386.1	139.3	513.2	87.7	576	786.4	833.5	154.7	84.5	340.6	77.1	115.3	196.6	44.6	216.8
	24	393.8	11.3	352	446.6	225.6	137.2	95.7	1385.5	135	554.4	242.4	518.4	223.8	734.4	115.1	861.9	1160.9	1117.2	225.3	54.1	535.8	55	64.8	118.3	33.6	463

## Sheet: Fig.2d
Tumor weight B16F10
Il23Rfl/fl	Foxp3Cre/+ Il23Rfl/fl	IL23del/del
1.04	0.15	0.11
0.43	0.56	0.13
0.97	0.15	0.23
	0.16	0.34
	0.5	0.27
	0.37
	0.34
	0.1
Tumor weight YUMMER1.7
Il23Rfl/fl	Foxp3Cre/+ Il23Rfl/fl	IL23del/del
0.45	0.12	0.11
0.13	0.05	0.16
0.3	0.07	0.09
0.28	0.16	0.16
0.21	0.03	0.26
0.3	0.04	0.16
0.26	0.08	0.12
0.4		0.13
0.21		0.28
0.1
Tumor weight MC38
Il23Rfl/fl	Foxp3Cre/+ Il23Rfl/fl	IL23del/del
0.73	0.28	0.3
0.14	0.34	0.11
0.33	0.56	0.51
0.27	0.02	0.17
0.47	0.19	0.12
0.28	0.25	0.34
0.71	0.05	0.07
0.34		0.33
0.68
0.95
1.14
0.4
