# Supplementary material for: IL-23 stabilizes an effector Treg cell program in the tumor microenvironment
Source: Nat Immunol. 2024 Feb 14;25(3):512–24. doi: 10.1038/s41590-024-01755-7 (PMC10907296; doi:10.1038/s41590-024-01755-7)
Supplement: Supplementary file 9 — Statistical source data. [file 41590_2024_1755_MOESM9_ESM.xlsx]

## Sheet: Fig. 3b
	Number of cells/g tumor B16F10
CD4 naive	IL23Rfl/fl	Foxp3Cre/+ Il23Rfl/fl
	2304.43	3463.61
	455.978	5024.99
	1530.12	19940.2
		14825.9
		3404.38
		3214
		3602.66
		44884.9
CD8 naive	IL23Rfl/fl	Foxp3Cre/+ Il23Rfl/fl
	2004.28	4969.52
	323.984	9955.61
	984.641	25593.2
		24008.3
		49925.9
		8552.27
		14569.6
		60493.2
Treg	IL23Rfl/fl	Foxp3Cre/+ Il23Rfl/fl
	1636.34	5602
	467.978	11465.5
	887.563	20946.9
		21330.1
		26687.4
		5365.86
		9448.16
		9876.45
gd T cells	IL23Rfl/fl	Foxp3Cre/+ Il23Rfl/fl
	827.854	1596.27
	155.993	3216.31
	245.005	5110.9
		5611.5
		14091.2
		2303.59
		4944.83
		1366.83
CD4 Tem	IL23Rfl/fl	Foxp3Cre/+ Il23Rfl/fl
	5189.82	9728.21
	599.971	20194.3
	1026.24	38989.9
		69952.5
		139950
		15449.3
		34331.3
		8289.16
CD8 Tem	IL23Rfl/fl	Foxp3Cre/+ Il23Rfl/fl
	8811.08	24847.6
	563.973	82515.2
	1280.49	137297
		130053
		54279.3
		110694
		10141
CD4-CD8-	IL23Rfl/fl	Foxp3Cre/+ Il23Rfl/fl
	1457.22	3704.55
	155.993	13297.7
	245.005	11228.5
		9820.13
		36900.5
		4993.42
		9836.68
		1631.38
CD8 Trm	IL23Rfl/fl	Foxp3Cre/+ Il23Rfl/fl
	701.981	1505.91
	107.995	2500.7
	485.386	5769.12
		8257.84
		22809.3
		3145.03
		4944.83
		3350.94

## Sheet: Fig. 3e
	Number of cells/g tumor B16F10				Number of cells/g tumor B16F10
DCs	Foxp3Cre/+	Foxp3Cre/+ Il23Rfl/fl		Eosinophils	Foxp3Cre/+	Foxp3Cre/+ Il23Rfl/fl
	33600	235800			65400	193200
	141000	106800			226200	79800
	52200	64200			43200	91800
	37800	7200			94800	1800
	15600	6000			27000	7200
	87600	339000			86400	283200
	141600	631200			110400	148200
	150000	160200			72600	149400
	217200				83400
	103200				159600
	136200				215400
Neutrophils	Foxp3Cre/+	Foxp3Cre/+ Il23Rfl/fl		Monocytes	Foxp3Cre/+	Foxp3Cre/+ Il23Rfl/fl
	171000	386400			44400	312600
	964800	269400			275400	294000
	135600	230400			77400	131400
	151200	30600			88800	22800
	49800	61200			28200	12000
	146400	384000			217200	546600
	160200	342000			516600	1878600
	194400	234000			546600	423600
	177600				645600
	590400				216000
	554400				202200
Neutrophils	Foxp3Cre/+	Foxp3Cre/+ Il23Rfl/fl		moDCs	Foxp3Cre/+	Foxp3Cre/+ Il23Rfl/fl
	153600	384000			23400	307200
	352200	264600			94200	111000
	286200	280800			57600	106800
	173400	22800			37800	19800
	40200	17400			11400	3000
	265200	531000			62400	387000
	437400	832200			183000	600000
	557400	252600			211200	226200
	273000				312000
	271200				99000
	432000				142800
				monocyte derived	Foxp3Cre/+	Foxp3Cre/+ Il23Rfl/fl
					57600	460800
					309600	209400
					73200	154200
					79200	16800
					20400	3600
					150000	624600
					343800	964200
					363600	465600
					523200
					273600
					222600
