# Supplementary material for: IL-23 stabilizes an effector Treg cell program in the tumor microenvironment
Source: Nat Immunol. 2024 Feb 14;25(3):512–24. doi: 10.1038/s41590-024-01755-7 (PMC10907296; doi:10.1038/s41590-024-01755-7)
Supplement: Supplementary file 10 — Statistical source data. [file 41590_2024_1755_MOESM10_ESM.xlsx]

## Sheet: Fig. 4f
naive Tregs	Il23r WT %	Il23r KO %
	53.25	46.75
	65	35
	70.834	29.1667
	57.38	42.62
	62.85	37.15
	55.7	44.73
activated Treg	Il23r WT %	Il23r KO %
	66.36	33.64
	80.18	19.82
	81.967	18.033
	73.29	26.71
	73.69	26.31
	68.44	31.56
eTreg	Il23r WT %	Il23r KO %
	95.92	4.08
	90.66	9.44
	93.39	6.61
	97.17	2.83
	97.44	2.56
	95.49	4.51

## Sheet: Fig. 4i
		MFI				MFI
	IFNg	Il23rfl/fl	Foxp3Cre-YFP Il23rfl/fl		TNF	Il23rfl/fl	Foxp3Cre-YFP Il23rfl/fl
		1129	1356			12146.9	13012
		1376	1294			12781.3	10393.2
		1088	1500			12015.6	9245.68
		1232	1376			17270.2	203373
		1088	1335			20147	31996.4
		1191	1685			16507.6	42245.4
		1417				18193.7
		1376				3344.33
		1253				6659.14
		1129				16647.7
		924				16588.9
		1191				9329.68
		MFI				MFI
	IL-17	Il23rfl/fl	Foxp3Cre-YFP Il23rfl/fl		IL-10	Il23rfl/fl	Foxp3Cre-YFP Il23rfl/fl
		10.7781	66.6792			1546.65	3695.93
		175.43	95.9108			8320.39	3592.3
		91.652	0			4087.68	2528.12
		145.291	879.768			15013.4	75366.8
		198.428	336.804			7877.58	11485
		87.6896	277.931			4713.31	17926.5
		100.081				4961.91
		15.8125				1454.75
		68.1989				2650.02
		52.4691				3301.8
		55.8235				1333.56
		272.714				7578.57

## Sheet: Fig. 4k
	ECAR glycolysis
	Il23r WT Treg	Il23r KO Treg
	0.83	2.72
	0.48	2.81
	1.11	2.53
	0.61	2.03

## Sheet: Fig. 4l
	Foxp3Cre-YFP					Foxp3Cre-YFPIl23rfl/fl
1:1	86.6667	86.8421	87.6652	88.3929	88.9908	88.0435	75.8454	80.8411	75.9259	79.5349
1:2	76.6667	78.9474	78.4141	70.5357	76.6055	78.2609	68.599	75.2336	69.4444	66.0465
1:4	66.1905	67.5439	75.7709	66.5179	62.3853	60.8696	51.6908	65.8879	55.0926	55.814
1:8	56.1905	59.6491	52.8634	46.4286	47.7064	33.6957	43.9614	29.4393	28.7037	26.5116
1:16	43.8095	51.3158	38.326	49.5536	43.1193	13.587	1.93237	2.33645	16.2037	17.6744
1:32	14.7619	17.9825	20.2643	18.75	19.7248	0	8.21256	7.47664	1.85185	9.30233

## Sheet: Fig. 4n
	control					α-IL23R
1:1	90.6977	92.1162	88.6555	87.1795	88.8889	86.7841	86.4253	86.1386	84.8624	84.689
1:2	80.9302	77.5934	77.3109	75.3846	78.6667	69.6035	66.5158	65.3465	68.3486	65.0718
1:4	64.6512	65.5602	65.5462	58.9744	63.1111	53.7445	57.0136	45.5446	52.2936	47.3684
1:8	53.0233	51.8672	55.042	46.1538	53.7778	35.2423	37.5566	30.6931	38.5321	31.1005
1:16	39.0698	46.0581	44.5378		40.4444	18.5022	34.3891	11.3861	25.2294	5.26316
