# Supplementary material for: IL-23 stabilizes an effector Treg cell program in the tumor microenvironment
Source: Nat Immunol. 2024 Feb 14;25(3):512–24. doi: 10.1038/s41590-024-01755-7 (PMC10907296; doi:10.1038/s41590-024-01755-7)
Supplement: Supplementary file 11 — Statistical source data. [file 41590_2024_1755_MOESM11_ESM.xlsx]

## Sheet: Fig. 6c
	% of IL23R+ CD4 T cells
	53.63	Tregs
	16.26	CD4 Tn
	16.27	CD4 Tm
	11.57	CD4 Tfh
	2.27	CD4 Tem
	% of IL23R+ T cells
	0.89	CD8 Temra
	0.21	CD8 NK like
	1.57	CD8 Tem
	1.16	CD8 INF stim
	1.64	CD8 Tn
	6.22	CD8 Tm
	2.87	CD8 Tex
	6.7	CD8 Trm
	15.65	CD8 MAIT
	26.93	Tregs
	16.06	CD4 Tm
	5.19	CD4 Tn
	12.99	CD4 Tem
	1.91	CD4 Tfh
