# Supplementary material for: IL-23 stabilizes an effector Treg cell program in the tumor microenvironment
Source: Nat Immunol. 2024 Feb 14;25(3):512–24. doi: 10.1038/s41590-024-01755-7 (PMC10907296; doi:10.1038/s41590-024-01755-7)
Supplement: Supplementary file 12 — Statistical source data. [file 41590_2024_1755_MOESM12_ESM.xlsx]

## Sheet: Ext. Data Fig.1j
	ndLNs naive Tregs	ndLNs Tumor Tregs	tdLNs Tregs	Tumor Tregs	ndLNs naive yd T cells	ndLNs Tumor yd T cells	tdLNs yd T cells	Tumor yd Tcells	ndLNs naive CD4 Tcon	ndLNs Tumor CD4 Tcon	tdLNs CD4 Tcon	Tumor CD4 Tcon	ndLNs naive CD8	ndLNs Tumor CD8	tdLNs CD8	Tumor CD8
	0.006	0.012	0.016	0.034	1.476	0.635	0.261	0.999	0.001	0.001	0	0	0	0	0.002	0.004
	0.002	0.005	0.0079326	0.04	0.944	0.447	0.892	0.692	0	0.001	0.004	0.005	0	0	0	0.001
	0.007	0.006	0.0024606	0.006	0.282		1.464	1.207				0.003
		0.01213	0.0024771	0.02407
		0.00816	0.002659	0.0175
		0	0.0029446	0.05219
		0.00961	0.0016158	0.07254
		0.00563	0.02	0.00979
			0.02	0.08
			0.01	0.19
