# Supplementary material for: IL-23 stabilizes an effector Treg cell program in the tumor microenvironment
Source: Nat Immunol. 2024 Feb 14;25(3):512–24. doi: 10.1038/s41590-024-01755-7 (PMC10907296; doi:10.1038/s41590-024-01755-7)
Supplement: Supplementary file 13 — Statistical source data. [file 41590_2024_1755_MOESM13_ESM.xlsx]

## Sheet: Ext. Data Fig. 2b
	Treg
	IL23Rfl/fl	Foxp3Cre/+ IL23Rfl/fl	IL23Rdel/del
	0.001149	0	0
	0.00313	0.000431	9.4e-05
	0.005166	0.001225	0.000311
	0.001748	0.000874	0
	0.000936	0.00014
	gd T cells
	IL23Rfl/fl	Foxp3Cre/+ IL23Rfl/fl	IL23Rdel/del
	0.033396	0.089354	0
	0.354229	0.181819	0
	0.041846	0.266907	0
	0.167462		0
	0.126433

## Sheet: Ext. Data Fig. 2d
			Tumor growth of B16F10 bearing mice
			Foxp3Cre/+ Il23Rfl/fl							Foxp3Cre/+
		d 0	0	0	0	0	0	0	0	0	0	0	0	0	0	0
		d 1
		d 2
		d 3
		d 4
		d 5
		d 7	28.2	19.1	0	17.9	50.4	4	22.7	45.6	66	48.6	46.8	43.5	50.8	117.9
		d 8
		d 9
		d 10	89.1	64.8	0	27.4	210.1	27.4	83.1	69	360.9	145.7	167.3	71.7	94.2	220.8
		d 11	75	78.6	4	125.7	312.9	66.3	166.6	140.4	598.8	253.5	285.4	129	119.8	324.9

## Sheet: Ext. Data Fig. 2e
	Tumor growth of MC38 bearing mice
		isotype						anti-p19 antibody
	d 0	0	0	0	0	0	0	0	0	0	0	0	0	0
	d5	10.21	13.52	23.4	12.39	0	7.2	7.935	13.75	11.25	8.594	15.68	14.85	0
	d8	27.38	39.55	38.15	25.33	8.064	21.96	13.5	19.59	21.87	61.23	17.1	28.88	7.776
	d12	87.73	92.5	165.6	41.07	53.6	43.71	29.16	32.56	72.6	94.08	41.07	153.9	45.56
	d14	194.1	242	318.1	140.4	98.84	130.2	65	65.35	151.3	120.9	82.47	175.7	102.7
