# Supplementary material for: IL-23 stabilizes an effector Treg cell program in the tumor microenvironment
Source: Nat Immunol. 2024 Feb 14;25(3):512–24. doi: 10.1038/s41590-024-01755-7 (PMC10907296; doi:10.1038/s41590-024-01755-7)
Supplement: Supplementary file 14 — Statistical source data. [file 41590_2024_1755_MOESM14_ESM.xlsx]

## Sheet: Ext. Data Fig. 3b
		Number of cells/g tumor B16F10
	gd T cells	Foxp3Cre/+	Foxp3Cre/+ Il23Rfl/fl		Tregs	Foxp3Cre/+	Foxp3Cre/+ Il23Rfl/fl
		IL23Rfl/fl	Foxp3Cre/+ Il23Rfl/fl			IL23Rfl/fl	Foxp3Cre/+ Il23Rfl/fl
		4400	3800			49600	49600
		1200	6200			53600	51800
		2400	4400			37200	74400
		2400	8600			74400	159400
		4400	8200			85200	121800
		4800				58000
		6000				79200
		1600				6800
		4000				37600
		4000				74000
		3200				90400
		3600				32000
	CD4 Trm	Foxp3Cre/+	Foxp3Cre/+ Il23Rfl/fl		CD4 Tem	Foxp3Cre/+	Foxp3Cre/+ Il23Rfl/fl
		IL23Rfl/fl	Foxp3Cre/+ Il23Rfl/fl			IL23Rfl/fl	Foxp3Cre/+ Il23Rfl/fl
		12400	15600			130800	103800
		15200	45800			87200	273800
		18400	49400			108400	374200
		16000	103800			72400	340400
		24800	71400			180800	430800
		34000				214000
		34400				267200
		3600				40800
		26400				146400
		7600				89600
		0				140800
		4000				45600
	CD8 Trm	Foxp3Cre/+	Foxp3Cre/+ Il23Rfl/fl		CD8 Tem	Foxp3Cre/+	Foxp3Cre/+ Il23Rfl/fl
		IL23Rfl/fl	Foxp3Cre/+ Il23Rfl/fl			IL23Rfl/fl	Foxp3Cre/+ Il23Rfl/fl
		10000	19400			74800	64200
		4400	18000			50000	129000
		8000	28000			52800	383800
		1600	31200			40800	274000
		20400	29800			115200	216000
		20400				205200
		28000				251600
		2400				32800
		16000				167200
		3600				46000
		10000				80000
		1600				42400
	CD8 Tex	Foxp3Cre/+	Foxp3Cre/+ Il23Rfl/fl
		IL23Rfl/fl	Foxp3Cre/+ Il23Rfl/fl
		3600	3000
		5600	3200
		1200	13000
		9200	50400
		10000	6000
		4400	7000
		4800
		800
		2800
		1600
		1600
		3200
