# Supplementary material for: IL-23 stabilizes an effector Treg cell program in the tumor microenvironment
Source: Nat Immunol. 2024 Feb 14;25(3):512–24. doi: 10.1038/s41590-024-01755-7 (PMC10907296; doi:10.1038/s41590-024-01755-7)
Supplement: Supplementary file 15 — Statistical source data. [file 41590_2024_1755_MOESM15_ESM.xlsx]

## Sheet: Ext. Data Fig. 4c
	Il23r
	YFP-	YFP+
	1.00178	0
	0.996648	0
		0

## Sheet: Ext. Data Fig. 4l
	Foxp3 MFI
	IL-6 + IFNg	IL-6 + IFNg + IL-23
	10741	45736
	13542	14474
	12777	19533
	10009	19802
	11144	15363

## Sheet: Ext. Data Fig. 4m
	Number of Treg cells
	IL-6 + IFNg	IL-6 + IFNg + IL-23
	17218	20974
	19509	22038
	19684	22570
	21009	27759
	19755	22667

## Sheet: Ext. Data Fig. 4n
	Normalized MFI pSTAT3			Normalized MFI pSTAT5
	IL-6 + IFNg	IL-6 + IFNg + IL-23		IL-6 + IFNg	IL-6 + IFNg + IL-23
	0.909669	1.17094		1.02399	1.14654
	0.917933	1.13375		0.972261	1.17032
	1.04952	1.2291		1.01618	1.0377
	1.03458	1.39565		0.966532	1.12328
	1.0883	1.37213		1.02104	1.17918
	0.970253	1.24051		1.84247	2.85959
	1.05949	1.0462		0.589041	1.61815
	0.970253	1.37975		0.568493	2.69863

## Sheet: Ext. Data Fig. 4o
	Normalized MFI pSTAT3			Normalized MFI pSTAT5
	control	IL-23		control	IL-23
	1.1788	2.36121		1.20008	2.59147
	0.99255	2.98726		1.18545	2.4608
	0.764239	1.88897		0.513276	1.16663
	1.06465	1.35424		0.753711	1.42275
	0.99976	1.34583		1.34748	1.96529
		3.54362			1.51892
